# Supplementary material for: Fate-mapping and functional dissection reveal perilous influence of type I interferon signaling in mouse brain aging
Source: Mol Neurodegener. 2024 Jun 18;19:48. doi: 10.1186/s13024-024-00736-6 (PMC11184889; doi:10.1186/s13024-024-00736-6)
Supplement: Supplementary file 1 — Supplementary Material 1 [file 13024_2024_736_MOESM1_ESM.xlsx]

## Sheet: 24m vs 3m
gene_name	gene_id	log2FoldChange	pvalue	padj
0610005C13Rik	ENSMUSG00000109644	-0.783784	0.176723	1
0610009B22Rik	ENSMUSG00000007777	-0.0448782	0.588367	0.847965
0610009E02Rik	ENSMUSG00000086714	0.100145	0.762675	0.921834
0610009L18Rik	ENSMUSG00000043644	0.0890142	0.669628	0.886517
0610010K14Rik	ENSMUSG00000020831	-0.155146	0.667195	0.885563
0610012D04Rik	ENSMUSG00000089755	-0.721848	0.559602	1
0610012G03Rik	ENSMUSG00000107002	-0.0548842	0.301196	0.647693
0610025J13Rik	ENSMUSG00000046683	1.17181	0.292746	1
0610030E20Rik	ENSMUSG00000058706	-0.154576	0.0338673	0.20164
0610033M10Rik	ENSMUSG00000108236	2.2577	0.355754	1
0610038B21Rik	ENSMUSG00000097882	0.0198207	0.958637	0.989172
0610039K10Rik	ENSMUSG00000058812	-1.03694	0.226639	1
0610040B10Rik	ENSMUSG00000089889	0.261082	0.227587	0.568828
0610040F04Rik	ENSMUSG00000087341	0.116926	0.72633	0.908477
0610040J01Rik	ENSMUSG00000060512	-0.121291	0.364552	0.697985
0610043K17Rik	ENSMUSG00000087361	-0.0359614	0.925104	0.978043
0710001A04Rik	ENSMUSG00000114511	-1.34895	0.11838	1
1010001B22Rik	ENSMUSG00000097863	0.452006	0.263994	0.611318
1110002E22Rik	ENSMUSG00000090066	-0.275146	0.0683518	0.306851
1110002J07Rik	ENSMUSG00000097134	-0.0477888	0.899847	0.970163
1110002L01Rik	ENSMUSG00000071456	-0.0450322	0.700994	0.898539
1110002O04Rik	ENSMUSG00000102531	-1.21846	0.0246187	1
1110003F10Rik	ENSMUSG00000106291	-0.977704	0.111646	1
1110004F10Rik	ENSMUSG00000030663	0.0390822	0.355802	0.690659
1110006O24Rik	ENSMUSG00000107121	-0.0751292	0.865652	0.959245
1110008E08Rik	ENSMUSG00000046119	-0.153349	0.900588	1
1110013H19Rik	ENSMUSG00000116164	0.399038	0.36906	0.702269
1110015O18Rik	ENSMUSG00000098659	-0.549645	0.15168	0.465543
1110017D15Rik	ENSMUSG00000028441	0.217188	0.400532	0.730268
1110018N20Rik	ENSMUSG00000085151	0.0856445	0.521676	0.81141
1110019B22Rik	ENSMUSG00000112289	-0.538254	0.86039	1
1110019D14Rik	ENSMUSG00000097616	-0.0194463	0.935942	0.980909
1110020A21Rik	ENSMUSG00000097047	0.254603	0.451068	0.764352
1110025M09Rik	ENSMUSG00000103520	0.0662993	0.844235	0.951819
1110028F11Rik	ENSMUSG00000085972	-0.569995	0.632598	1
1110032A03Rik	ENSMUSG00000037971	0.066624	0.290089	0.638855
1110032F04Rik	ENSMUSG00000046999	-0.146997	0.161768	0.479486
1110035H17Rik	ENSMUSG00000099098	-0.475737	0.427855	1
1110038B12Rik	ENSMUSG00000092203	0.309897	0.00697641	0.0720426
1110038F14Rik	ENSMUSG00000063236	-0.00240705	0.977595	0.994592
1110046J04Rik	ENSMUSG00000085457	-0.0794313	0.615227	0.860603
1110051M20Rik	ENSMUSG00000040591	-0.00316402	0.943689	0.983085
1110059E24Rik	ENSMUSG00000035171	0.0488113	0.62814	0.86626
1110059G10Rik	ENSMUSG00000032551	-0.0528322	0.62497	0.864683
1110065P20Rik	ENSMUSG00000078570	0.0182389	0.840219	0.949599
1190001M18Rik	ENSMUSG00000111857	-0.105458	0.962014	1
1190005I06Rik	ENSMUSG00000043687	0.622003	0.0644099	0.295684
1190007I07Rik	ENSMUSG00000063320	0.187501	0.123546	0.420172
1300002E11Rik	ENSMUSG00000097290	0.0485551	0.712844	0.902777
1300014J16Rik	ENSMUSG00000112545	-0.487393	0.197439	0.531052
1500002C15Rik	ENSMUSG00000096221	-0.0937458	0.657346	0.880955
1500002F19Rik	ENSMUSG00000097595	-0.157763	0.688095	0.893502
1500004A13Rik	ENSMUSG00000098912	-0.0191025	0.685232	0.892768
1500005C15Rik	ENSMUSG00000104888	0.658087	0.480857	1
1500009L16Rik	ENSMUSG00000087651	-0.152323	0.0604752	0.284824
1500011B03Rik	ENSMUSG00000072694	-0.0112151	0.766767	0.924024
1500012K07Rik	ENSMUSG00000097247	0.661829	0.223172	0.563989
1500015A07Rik	ENSMUSG00000098702	-0.165064	0.341123	0.681533
1500015L24Rik	ENSMUSG00000094732	1.20311	0.000861054	0.0162621
1500026H17Rik	ENSMUSG00000097383	-0.488522	0.0493469	0.252421
1500032F14Rik	ENSMUSG00000117718	-0.149862	0.897084	1
1500035N22Rik	ENSMUSG00000059631	-0.536324	0.0607274	0.285518
1520401A03Rik	ENSMUSG00000043747	0.0679549	0.941867	1
1600002D24Rik	ENSMUSG00000117232	-0.948398	0.358236	1
1600010M07Rik	ENSMUSG00000101585	-0.181068	0.63264	0.868468
1600012H06Rik	ENSMUSG00000050088	0.016719	0.791327	0.933034
1600014C10Rik	ENSMUSG00000054676	-0.00405598	0.942556	0.982832
1600014C23Rik	ENSMUSG00000094690	-1.01046	0.207275	1
1600017P15Rik	ENSMUSG00000102505	0.474411	0.633808	1
1600020E01Rik	ENSMUSG00000097048	0.0311091	0.816324	0.942163
1600022D10Rik	ENSMUSG00000117315	-1.13927	0.148544	1
1600023N17Rik	ENSMUSG00000104986	-0.65594	0.144063	0.453634
1600027J07Rik	ENSMUSG00000110340	-0.82679	0.787038	1
1600029O15Rik	ENSMUSG00000057818	0.118637	0.61963	0.861843
1700001C19Rik	ENSMUSG00000047150	-1.70682	0.338959	1
1700001D01Rik	ENSMUSG00000099419	-2.20185	0.106993	1
1700001F09Rik	ENSMUSG00000095384	-0.82679	0.787038	1
1700001G11Rik	ENSMUSG00000085984	-0.103402	0.805413	0.937977
1700001G17Rik	ENSMUSG00000103746	-0.153796	0.724354	0.90756
1700001J03Rik	ENSMUSG00000095040	-1.54264	0.0647823	1
1700001J04Rik	ENSMUSG00000086135	-0.82679	0.787038	1
1700001K19Rik	ENSMUSG00000056508	0.291116	0.0764376	0.325606
1700001K23Rik	ENSMUSG00000118314	0.0655272	0.875531	0.961321
1700001L05Rik	ENSMUSG00000075511	-0.255113	0.094466	0.364797
1700001L19Rik	ENSMUSG00000021534	-0.0326141	0.721292	0.906187
1700001O22Rik	ENSMUSG00000044320	0.0644028	0.578004	0.842841
1700001P01Rik	ENSMUSG00000018543	0.636039	0.495221	1
1700003D09Rik	ENSMUSG00000085944	-0.327971	0.337221	0.678553
1700003E16Rik	ENSMUSG00000030030	0.0878715	0.131936	0.43408
1700003F12Rik	ENSMUSG00000038523	-0.1576	0.601693	0.855252
1700003G18Rik	ENSMUSG00000087621	0.255213	0.912411	1
1700003L19Rik	ENSMUSG00000101565	1.33176	0.0547927	1
1700003M07Rik	ENSMUSG00000085389	-0.0235695	0.752542	0.918942
1700003N22Rik	ENSMUSG00000102463	-0.538254	0.86039	1
1700003O11Rik	ENSMUSG00000118311	-1.34818	0.545927	1
1700006F04Rik	ENSMUSG00000100274	-0.0975153	0.951695	1
1700006H21Rik	ENSMUSG00000102000	0.471619	0.877527	1
1700006J14Rik	ENSMUSG00000034764	-0.538254	0.86039	1
1700007E05Rik	ENSMUSG00000101234	-1.30864	0.24629	1
1700007F19Rik	ENSMUSG00000100666	-0.561391	0.22076	0.560815
1700007J10Rik	ENSMUSG00000086330	0.105004	0.785819	0.932057
1700007K13Rik	ENSMUSG00000026831	0.373695	0.0595134	0.281573
1700007L15Rik	ENSMUSG00000097318	0.521422	0.256994	0.603
1700007P06Rik	ENSMUSG00000089730	-0.190247	0.622136	0.863531
1700008A23Rik	ENSMUSG00000103452	1.61578	0.228728	1
1700008B11Rik	ENSMUSG00000104872	-0.735637	0.695793	1
1700008J07Rik	ENSMUSG00000101225	0.319151	0.0947105	0.365246
1700008K24Rik	ENSMUSG00000101012	-0.334007	0.605461	1
1700008O03Rik	ENSMUSG00000008028	-0.373463	0.127456	0.426698
1700009C05Rik	ENSMUSG00000101404	-0.436018	0.826916	1
1700009J07Rik	ENSMUSG00000096573	1.61937	0.263645	1
1700010B13Rik	ENSMUSG00000099958	-1.98924	0.0423899	1
1700010D01Rik	ENSMUSG00000071721	-0.538254	0.86039	1
1700010G06Rik	ENSMUSG00000115752	-1.05942	0.400859	1
1700010H22Rik	ENSMUSG00000067101	0.110951	0.97108	1
1700010I14Rik	ENSMUSG00000023873	-0.213654	0.498824	0.796379
1700010K23Rik	ENSMUSG00000092599	0.760156	0.803836	1
1700010K24Rik	ENSMUSG00000085102	-0.18079	0.913922	1
1700010L04Rik	ENSMUSG00000030636	-0.565959	0.64829	1
1700011D18Rik	ENSMUSG00000108791	-0.826792	0.77954	1
1700011L03Rik	ENSMUSG00000109759	0.255214	0.919367	1
1700011L22Rik	ENSMUSG00000031682	1.19047	0.439755	1
1700011M02Rik	ENSMUSG00000079476	-1.55815	0.242996	1
1700012B07Rik	ENSMUSG00000020617	0.760156	0.803836	1
1700012B09Rik	ENSMUSG00000031927	0.439589	0.365291	0.698632
1700012C14Rik	ENSMUSG00000085470	1.02045	0.323785	1
1700012D14Rik	ENSMUSG00000110424	0.399153	0.203191	0.537546
1700012D16Rik	ENSMUSG00000105023	-1.0868	0.494269	1
1700012I11Rik	ENSMUSG00000102069	-1.4869	0.626441	1
1700012J22Rik	ENSMUSG00000103545	1.12082	0.711796	1
1700012P22Rik	ENSMUSG00000028589	2.80717	0.0911698	1
1700013A02Rik	ENSMUSG00000106899	-0.538254	0.86039	1
1700013F07Rik	ENSMUSG00000027886	-0.323024	0.292859	0.640595
1700013H16Rik	ENSMUSG00000054727	0.868229	0.714845	1
1700014B07Rik	ENSMUSG00000118578	-0.241685	0.9364	1
1700014D04Rik	ENSMUSG00000051054	0.490885	0.0639123	0.29423
1700015C15Rik	ENSMUSG00000113696	1.12082	0.710897	1
1700015C17Rik	ENSMUSG00000104908	-0.105458	0.96065	1
1700015H07Rik	ENSMUSG00000115761	-1.85994	0.0926464	1
1700015I17Rik	ENSMUSG00000110335	-0.370457	0.829853	1
1700015O11Rik	ENSMUSG00000097671	-0.538254	0.86039	1
1700016A09Rik	ENSMUSG00000102737	-0.264866	0.313307	0.657466
1700016B15Rik	ENSMUSG00000108979	0.649478	0.682548	1
1700016C15Rik	ENSMUSG00000015962	-1.33806	0.286315	1
1700016D06Rik	ENSMUSG00000031509	1.04685	0.548282	1
1700016H13Rik	ENSMUSG00000029320	-0.466122	0.878944	1
1700016J18Rik	ENSMUSG00000111103	-0.0272145	0.982465	1
1700016K05Rik	ENSMUSG00000114563	-1.01695	0.611359	1
1700016K19Rik	ENSMUSG00000053783	-0.52751	0.00750857	0.0758966
1700016P03Rik	ENSMUSG00000085609	0.458226	0.000514606	0.0112257
1700017B05Rik	ENSMUSG00000032300	0.176789	0.0342967	0.203013
1700017G19Rik	ENSMUSG00000037884	-2.16628	0.116776	1
1700017M07Rik	ENSMUSG00000105651	-0.649499	0.364976	1
1700017N19Rik	ENSMUSG00000056912	-0.538254	0.86039	1
1700018A04Rik	ENSMUSG00000038408	0.0611314	0.945843	1
1700018A14Rik	ENSMUSG00000103616	-0.429281	0.785104	1
1700018A23Rik	ENSMUSG00000107368	-0.612469	0.649944	1
1700018B24Rik	ENSMUSG00000037910	1.12082	0.714188	1
1700018G05Rik	ENSMUSG00000109745	0.424624	0.432361	0.752353
1700018L02Rik	ENSMUSG00000100075	0.17809	0.495063	0.793936
1700019A02Rik	ENSMUSG00000060715	-0.553674	0.258243	1
1700019D03Rik	ENSMUSG00000043629	-0.125321	0.132131	0.434291
1700019G24Rik	ENSMUSG00000085416	-0.766145	0.485096	1
1700019J19Rik	ENSMUSG00000111489	2.30191	0.0934455	1
1700019L13Rik	ENSMUSG00000111639	-1.01015	0.401027	1
1700019N19Rik	ENSMUSG00000026931	0.576758	0.392628	1
1700020A23Rik	ENSMUSG00000027409	1.15127	0.206861	1
1700020G03Rik	ENSMUSG00000110052	0.00230989	0.998716	1
1700020L13Rik	ENSMUSG00000013928	-2.16166	0.0145709	1
1700020L24Rik	ENSMUSG00000035085	0.103759	0.772486	0.926189
1700020N01Rik	ENSMUSG00000050844	1.84661	0.243116	1
1700020N18Rik	ENSMUSG00000100253	0.860079	0.383609	1
1700021F07Rik	ENSMUSG00000027518	-2.03704	0.305734	1
1700021J08Rik	ENSMUSG00000086890	1.19457	0.110912	1
1700021N21Rik	ENSMUSG00000087343	-0.0884178	0.811128	0.939989
1700022H01Rik	ENSMUSG00000112581	-0.301116	0.612607	1
1700022H16Rik	ENSMUSG00000099360	-0.538254	0.86039	1
1700022I11Rik	ENSMUSG00000028451	0.070677	0.947819	1
1700022N22Rik	ENSMUSG00000097523	-0.14659	0.651366	0.877999
1700023B13Rik	ENSMUSG00000117050	-0.73881	0.18127	0.507707
1700023C21Rik	ENSMUSG00000087393	1.19333	0.590775	1
1700023F02Rik	ENSMUSG00000100000	0.170295	0.863371	1
1700023H06Rik	ENSMUSG00000089827	0.896341	0.215291	1
1700024B05Rik	ENSMUSG00000052334	3.67883	0.00349174	1
1700024B18Rik	ENSMUSG00000099994	-0.886445	0.658234	1
1700024G13Rik	ENSMUSG00000072473	0.678843	0.284017	0.631366
1700024I08Rik	ENSMUSG00000113825	-0.414899	0.855414	1
1700025A08Rik	ENSMUSG00000106947	-0.985707	0.562777	1
1700025D23Rik	ENSMUSG00000086760	-0.764702	0.765499	1
1700025F24Rik	ENSMUSG00000100558	0.130199	0.752938	0.918942
1700025G04Rik	ENSMUSG00000032666	-0.0513203	0.175281	0.498892
1700025J12Rik	ENSMUSG00000108409	0.543751	0.833026	1
1700025K24Rik	ENSMUSG00000099747	-0.538254	0.86039	1
1700025N21Rik	ENSMUSG00000090200	-1.64305	0.281789	1
1700025N23Rik	ENSMUSG00000100121	1.22	0.551963	1
1700026D11Rik	ENSMUSG00000086379	1.48198	0.607841	1
1700026F02Rik	ENSMUSG00000101854	-0.182122	0.903517	1
1700026J14Rik	ENSMUSG00000097716	0.563093	0.381421	1
1700026N04Rik	ENSMUSG00000114681	1.70617	0.16757	1
1700027A07Rik	ENSMUSG00000084864	-0.204641	0.603378	0.856168
1700027A15Rik	ENSMUSG00000101968	-2.67934	0.0389949	1
1700027H10Rik	ENSMUSG00000100799	0.805381	0.176146	1
1700027J07Rik	ENSMUSG00000111422	0.470597	0.809526	1
1700028B04Rik	ENSMUSG00000099417	-1.13142	0.442179	1
1700028E10Rik	ENSMUSG00000097321	0.407184	0.12674	0.425768
1700028I16Rik	ENSMUSG00000056821	0.832288	0.75148	1
1700028J19Rik	ENSMUSG00000038782	-0.235528	0.445617	0.761477
1700028K03Rik	ENSMUSG00000089798	0.222329	0.358698	0.693141
1700028N14Rik	ENSMUSG00000078635	-0.607483	0.669875	1
1700028P14Rik	ENSMUSG00000033053	-0.1247	0.627978	0.86626
1700029H14Rik	ENSMUSG00000031452	0.183081	0.945526	1
1700029I15Rik	ENSMUSG00000044916	-0.27519	0.241506	0.584746
1700029J07Rik	ENSMUSG00000071103	0.0669399	0.708594	0.901308
1700029M20Rik	ENSMUSG00000086788	0.110951	0.97108	1
1700030A11Rik	ENSMUSG00000085333	0.543751	0.839633	1
1700030C10Rik	ENSMUSG00000091071	0.354016	0.688288	1
1700030C10Rik	ENSMUSG00000099759	0.754286	0.051301	0.258299
1700030C12Rik	ENSMUSG00000086459	-1.01866	0.411898	1
1700030C14Rik	ENSMUSG00000087148	0.229621	0.650466	0.877564
1700030F04Rik	ENSMUSG00000099869	-0.237328	0.741166	1
1700030I03Rik	ENSMUSG00000103387	-0.985271	0.646042	1
1700030J22Rik	ENSMUSG00000031847	-0.116024	0.177901	0.502413
1700030K09Rik	ENSMUSG00000052794	-0.122728	0.224378	0.565555
1700030L20Rik	ENSMUSG00000099508	0.110951	0.97108	1
1700030L22Rik	ENSMUSG00000113179	0.921134	0.575436	1
1700030M09Rik	ENSMUSG00000097424	-0.82679	0.787038	1
1700031A10Rik	ENSMUSG00000092239	-0.538254	0.86039	1
1700034E13Rik	ENSMUSG00000024532	-1.13863	0.709747	1
1700034G24Rik	ENSMUSG00000097962	-0.497332	0.32399	0.668315
1700034H15Rik	ENSMUSG00000055833	-0.0255073	0.8793	0.962851
1700034I23Rik	ENSMUSG00000074619	-0.0556071	0.935466	1
1700034J05Rik	ENSMUSG00000040163	-0.434467	0.804212	1
1700034P13Rik	ENSMUSG00000097893	1.8765	0.0525412	1
1700036A12Rik	ENSMUSG00000095956	-0.606498	0.545196	1
1700036G14Rik	ENSMUSG00000099995	-0.538254	0.86039	1
1700037C18Rik	ENSMUSG00000005983	-0.0653538	0.716058	0.903442
1700037H04Rik	ENSMUSG00000027327	0.0907006	0.0480344	0.248136
1700039E22Rik	ENSMUSG00000092369	1.99397	0.491983	1
1700039I01Rik	ENSMUSG00000102536	-0.666194	0.771598	1
1700039M10Rik	ENSMUSG00000097933	-0.0554375	0.973229	1
1700040D17Rik	ENSMUSG00000097515	0.32885	0.192564	0.524304
1700040K01Rik	ENSMUSG00000103840	1.24534	0.644483	1
1700040L08Rik	ENSMUSG00000107406	-0.105458	0.96159	1
1700041B01Rik	ENSMUSG00000116260	-0.164947	0.853153	1
1700041G16Rik	ENSMUSG00000054822	0.113675	0.88419	1
1700041I07Rik	ENSMUSG00000104845	0.110951	0.97108	1
1700042O10Rik	ENSMUSG00000086391	0.760156	0.803836	1
1700047A11Rik	ENSMUSG00000085437	-0.856592	0.680894	1
1700047E10Rik	ENSMUSG00000115294	1.12082	0.714188	1
1700047F07Rik	ENSMUSG00000085549	-0.314877	0.352329	0.688189
1700047K16Rik	ENSMUSG00000087347	-0.38668	0.513941	1
1700047M11Rik	ENSMUSG00000100147	0.216495	0.0699909	0.310386
1700047N06Rik	ENSMUSG00000102356	0.255213	0.906974	1
1700047O18Rik	ENSMUSG00000109594	-0.466128	0.846179	1
1700048F04Rik	ENSMUSG00000105274	-2.07357	0.010852	1
1700048M11Rik	ENSMUSG00000085637	0.238784	0.66059	1
1700048O20Rik	ENSMUSG00000043773	0.216372	0.201105	0.535147
1700049E15Rik	ENSMUSG00000085077	1.47743	0.617568	1
1700049L16Rik	ENSMUSG00000043859	-0.538254	0.86039	1
1700051A21Rik	ENSMUSG00000086951	1.56532	0.249032	1
1700051K13Rik	ENSMUSG00000108263	-0.105457	0.965938	1
1700052K11Rik	ENSMUSG00000099681	-0.00277491	0.97888	0.995075
1700054A03Rik	ENSMUSG00000099988	-0.846351	0.260554	1
1700054M17Rik	ENSMUSG00000085889	-2.05259	0.20829	1
1700054O19Rik	ENSMUSG00000104183	-0.608818	0.741806	1
1700055D18Rik	ENSMUSG00000070997	-0.518262	0.295818	0.642718
1700056E22Rik	ENSMUSG00000044854	1.23677	0.0717337	1
1700056N10Rik	ENSMUSG00000084792	-0.0172066	0.935051	0.980708
1700057H15Rik	ENSMUSG00000084757	-2.43543	0.27489	1
1700057H21Rik	ENSMUSG00000086007	0.760156	0.803836	1
1700058P15Rik	ENSMUSG00000089636	-0.498544	0.475801	1
1700060J05Rik	ENSMUSG00000084970	0.0311017	0.959769	1
1700060O08Rik	ENSMUSG00000099407	0.255214	0.924229	1
1700061A03Rik	ENSMUSG00000117966	-2.44566	0.225446	1
1700061E17Rik	ENSMUSG00000102060	-0.538254	0.86039	1
1700061I17Rik	ENSMUSG00000028009	1.12082	0.714188	1
1700063D05Rik	ENSMUSG00000100837	1.39304	5.16341e-07	4.34106e-05
1700063I16Rik	ENSMUSG00000103463	-0.491262	0.733957	1
1700063J08Rik	ENSMUSG00000117080	-1.07727	0.507165	1
1700063O14Rik	ENSMUSG00000101978	-0.105454	0.972132	1
1700064H15Rik	ENSMUSG00000082766	-0.0662891	0.942594	1
1700064M15Rik	ENSMUSG00000100211	0.185164	0.890176	1
1700065D16Rik	ENSMUSG00000096655	0.226498	0.810218	1
1700065J11Rik	ENSMUSG00000107341	1.12082	0.714188	1
1700065J18Rik	ENSMUSG00000100872	-0.0786068	0.856573	0.956472
1700066B17Rik	ENSMUSG00000101634	-2.05847	0.229186	1
1700066B19Rik	ENSMUSG00000073598	0.21582	0.89152	1
1700066J03Rik	ENSMUSG00000097717	0.880966	0.42119	1
1700066M21Rik	ENSMUSG00000038323	-0.0411839	0.508465	0.80244
1700066O22Rik	ENSMUSG00000085800	1.86198	0.391423	1
1700067K01Rik	ENSMUSG00000046408	0.0839155	0.752753	0.918942
1700067P10Rik	ENSMUSG00000021545	1.35635	0.503155	1
1700069B07Rik	ENSMUSG00000053081	0.147357	0.771482	0.925491
1700069L16Rik	ENSMUSG00000042184	0.760156	0.803836	1
1700071K01Rik	ENSMUSG00000080980	-0.235129	0.877809	1
1700071M16Rik	ENSMUSG00000090307	0.395352	0.315319	0.659511
1700073E17Rik	ENSMUSG00000087204	0.652539	0.405905	1
1700074H08Rik	ENSMUSG00000099872	0.862837	0.470778	1
1700080N15Rik	ENSMUSG00000084859	-0.00829976	0.987966	1
1700081B01Rik	ENSMUSG00000105673	-0.704146	0.317431	1
1700081N11Rik	ENSMUSG00000113209	-0.193999	0.732229	0.910969
1700082M22Rik	ENSMUSG00000023737	0.920653	0.379508	1
1700084C06Rik	ENSMUSG00000086016	0.183081	0.945949	1
1700084E18Rik	ENSMUSG00000100747	-0.0880901	0.796488	0.9349
1700085C21Rik	ENSMUSG00000100890	0.471619	0.865351	1
1700085D07Rik	ENSMUSG00000115693	1.34723	0.2563	1
1700086D15Rik	ENSMUSG00000020548	-0.0872445	0.937536	1
1700086L19Rik	ENSMUSG00000071265	-0.105876	0.0908242	0.35811
1700086O06Rik	ENSMUSG00000097080	-0.0510477	0.780487	0.92948
1700086P04Rik	ENSMUSG00000085085	-1.18265	0.149723	1
1700087I21Rik	ENSMUSG00000115099	0.173154	0.0517184	0.259458
1700088E04Rik	ENSMUSG00000033029	0.00757106	0.97386	0.993651
1700092C10Rik	ENSMUSG00000092499	0.760156	0.803836	1
1700092E16Rik	ENSMUSG00000111487	0.832288	0.768031	1
1700092K14Rik	ENSMUSG00000078600	0.359928	0.75394	1
1700092M07Rik	ENSMUSG00000090840	1.6181	0.290584	1
1700093J21Rik	ENSMUSG00000117289	-0.63863	0.40292	1
1700093K21Rik	ENSMUSG00000020286	-0.196281	0.872955	1
1700094D03Rik	ENSMUSG00000118506	-0.161098	0.438291	0.756006
1700094J05Rik	ENSMUSG00000101695	0.183081	0.944245	1
1700094M23Rik	ENSMUSG00000105337	-0.470313	0.52373	1
1700095A13Rik	ENSMUSG00000100430	-2.2127	0.0293508	1
1700095J03Rik	ENSMUSG00000085407	0.652557	0.159937	0.476965
1700095J12Rik	ENSMUSG00000084804	-0.625932	0.555613	1
1700096K18Rik	ENSMUSG00000101856	-0.18422	0.233742	0.575935
1700097M23Rik	ENSMUSG00000108194	0.257981	0.756759	1
1700099I09Rik	ENSMUSG00000091906	-0.0651868	0.966388	1
1700100L14Rik	ENSMUSG00000101051	1.89451	0.338681	1
1700101I11Rik	ENSMUSG00000097675	-0.173084	0.378455	0.710539
1700101I19Rik	ENSMUSG00000045815	2.04193	0.424153	1
1700101O22Rik	ENSMUSG00000102096	-0.698096	0.740171	1
1700102H20Rik	ENSMUSG00000116852	-0.311119	0.568056	1
1700102P08Rik	ENSMUSG00000032611	-0.627197	0.0437635	0.234708
1700104B16Rik	ENSMUSG00000049476	-2.81687	0.0316127	1
1700105P06Rik	ENSMUSG00000099923	-0.983107	0.0394166	0.220786
1700108F19Rik	ENSMUSG00000101009	-0.198372	0.85778	1
1700108J01Rik	ENSMUSG00000100585	-0.538254	0.86039	1
1700108N11Rik	ENSMUSG00000084837	-0.158721	0.86244	1
1700109G14Rik	ENSMUSG00000101505	-1.48279	0.339932	1
1700109G15Rik	ENSMUSG00000085044	1.12082	0.714188	1
1700109H08Rik	ENSMUSG00000008307	0.176445	0.454422	0.767099
1700109I08Rik	ENSMUSG00000101261	-0.82679	0.787038	1
1700109K24Rik	ENSMUSG00000097267	-0.241193	0.398359	0.728599
1700110C19Rik	ENSMUSG00000099384	-0.0095875	0.975707	0.994065
1700110I01Rik	ENSMUSG00000079407	0.543751	0.822947	1
1700110K17Rik	ENSMUSG00000087047	-0.774294	0.218854	1
1700111E14Rik	ENSMUSG00000029837	-0.255972	0.785882	1
1700112D23Rik	ENSMUSG00000091329	-0.202065	0.496878	0.795254
1700112J05Rik	ENSMUSG00000086632	1.25335	0.605147	1
1700112J16Rik	ENSMUSG00000097527	-0.225483	0.338184	0.679106
1700113A16Rik	ENSMUSG00000096935	0.28466	0.419942	0.74531
1700113H08Rik	ENSMUSG00000047129	1.86819	0.0600508	1
1700116H05Rik	ENSMUSG00000117497	-0.82679	0.787038	1
1700119I11Rik	ENSMUSG00000082488	-0.105457	0.965172	1
1700120B22Rik	ENSMUSG00000045391	-0.0743287	0.966555	1
1700120C14Rik	ENSMUSG00000100599	0.538613	0.037857	0.21608
1700120C18Rik	ENSMUSG00000098086	-0.958921	0.585195	1
1700120E14Rik	ENSMUSG00000086333	-0.82679	0.787038	1
1700120G07Rik	ENSMUSG00000100717	-0.991045	0.477457	1
1700121C08Rik	ENSMUSG00000086275	0.510044	0.437286	1
1700121N20Rik	ENSMUSG00000092066	1.24355	0.370604	1
1700122E12Rik	ENSMUSG00000087685	0.832288	0.753598	1
1700122H20Rik	ENSMUSG00000099735	-0.213896	0.888635	1
1700123J17Rik	ENSMUSG00000108676	0.924434	0.613552	1
1700123K08Rik	ENSMUSG00000029526	-2.42574	0.0924567	1
1700123L14Rik	ENSMUSG00000072878	0.978852	0.103738	1
1700123M08Rik	ENSMUSG00000085614	0.233592	0.141849	0.450424
1700123O12Rik	ENSMUSG00000086080	-0.538254	0.86039	1
1700123O20Rik	ENSMUSG00000040822	-0.0890205	0.205012	0.540086
1700123O21Rik	ENSMUSG00000101481	-1.09096	0.238328	1
1700124L16Rik	ENSMUSG00000099354	-0.571304	0.197409	0.531052
1700125G02Rik	ENSMUSG00000085263	-0.39774	0.489052	0.789446
1700125G22Rik	ENSMUSG00000097584	0.471619	0.877527	1
1700125H03Rik	ENSMUSG00000085197	-0.533811	0.290589	0.639043
1700125H20Rik	ENSMUSG00000018479	0.647052	0.476172	1
1700126G02Rik	ENSMUSG00000107802	0.169619	0.753642	1
1700128E19Rik	ENSMUSG00000031510	1.54878	0.612067	1
1700128F08Rik	ENSMUSG00000031998	0.760156	0.803836	1
1700129L04Rik	ENSMUSG00000100603	-1.31982	0.424999	1
1810007C17Rik	ENSMUSG00000100844	0.705406	0.431445	1
1810007D17Rik	ENSMUSG00000100001	-1.86161	0.254472	1
1810008B01Rik	ENSMUSG00000089745	-1.15517	0.55574	1
1810008I18Rik	ENSMUSG00000100094	0.114851	0.959174	1
1810009A15Rik	ENSMUSG00000071653	0.0597778	0.949985	1
1810010H24Rik	ENSMUSG00000078607	0.21749	0.121174	0.416172
1810010K12Rik	ENSMUSG00000056329	-0.331035	0.476313	0.781753
1810012K08Rik	ENSMUSG00000087595	0.316128	0.310249	0.655226
1810012K16Rik	ENSMUSG00000099825	0.209392	0.840812	1
1810013D15Rik	ENSMUSG00000028177	0.576052	0.54977	1
1810013L24Rik	ENSMUSG00000022507	-0.110757	0.00666086	0.0699201
1810014B01Rik	ENSMUSG00000097412	0.149707	0.346347	0.683341
1810014P07Rik	ENSMUSG00000117434	-0.986616	0.617312	1
1810019D21Rik	ENSMUSG00000086390	1.51321	0.243165	1
1810019N24Rik	ENSMUSG00000097115	1.01841	0.300156	1
1810020O05Rik	ENSMUSG00000089997	0.403918	0.0989779	0.375481
1810021B22Rik	ENSMUSG00000087331	-0.116095	0.419346	0.744984
1810024B03Rik	ENSMUSG00000044145	-0.0991435	0.748207	0.917134
1810028F09Rik	ENSMUSG00000114985	-1.244	0.382765	1
1810030O07Rik	ENSMUSG00000044148	0.152913	0.023345	0.161047
1810034E14Rik	ENSMUSG00000097101	-0.274727	0.48478	0.787219
1810037I17Rik	ENSMUSG00000054091	-0.0175515	0.78969	0.932972
1810041H14Rik	ENSMUSG00000102112	-0.113862	0.904772	1
1810044D09Rik	ENSMUSG00000100680	-0.250346	0.521725	0.81141
1810046K07Rik	ENSMUSG00000036027	2.89481	0.33476	1
1810055G02Rik	ENSMUSG00000035372	-0.297497	0.000502075	0.0110045
1810058I24Rik	ENSMUSG00000073155	0.0435098	0.583175	0.845396
1810058N15Rik	ENSMUSG00000117861	0.543751	0.841944	1
1810059C17Rik	ENSMUSG00000086340	0.629556	0.522719	1
1810059H22Rik	ENSMUSG00000108207	0.493328	0.134346	0.437296
1810062G17Rik	ENSMUSG00000027713	0.00150392	0.998374	1
1810062O18Rik	ENSMUSG00000084925	0.153554	0.539667	0.821936
1810063I02Rik	ENSMUSG00000085551	0.760156	0.803836	1
1810064F22Rik	ENSMUSG00000090925	-0.466122	0.878944	1
1810073O08Rik	ENSMUSG00000117442	0.343213	0.740839	1
2010001A14Rik	ENSMUSG00000087165	0.326297	0.136351	0.440461
2010001K21Rik	ENSMUSG00000051606	0.689924	0.105076	0.387605
2010003K11Rik	ENSMUSG00000042041	0.543751	0.808396	1
2010007H06Rik	ENSMUSG00000044694	0.248491	0.513648	0.806005
2010008C14Rik	ENSMUSG00000107761	0.286241	0.6607	1
2010009K17Rik	ENSMUSG00000100860	1.79108	0.337076	1
2010010A06Rik	ENSMUSG00000102047	1.632	0.164156	1
2010013B24Rik	ENSMUSG00000087277	0.140535	0.870691	1
2010016I18Rik	ENSMUSG00000091575	1.12493	0.659483	1
2010103J01Rik	ENSMUSG00000104368	1.59388	0.265993	1
2010106C02Rik	ENSMUSG00000100738	1.61017	0.136171	1
2010106G04Rik	ENSMUSG00000117376	-0.177586	0.953727	1
2010109A12Rik	ENSMUSG00000029384	-0.612491	0.530561	1
2010110E17Rik	ENSMUSG00000098434	-0.896645	0.548985	1
2010110K18Rik	ENSMUSG00000097755	0.543751	0.819188	1
2010204K13Rik	ENSMUSG00000063018	0.0493293	0.598442	0.853457
2010308F09Rik	ENSMUSG00000100714	-0.495926	0.59811	1
2010310C07Rik	ENSMUSG00000101268	1.53052	0.397447	1
2010315B03Rik	ENSMUSG00000074829	0.114831	0.150683	0.46385
2010320M18Rik	ENSMUSG00000100691	-0.0720544	0.530456	0.815987
2010320O07Rik	ENSMUSG00000089983	-0.354549	0.620603	1
2200002A13Rik	ENSMUSG00000108479	-2.17033	0.354866	1
2200002D01Rik	ENSMUSG00000030587	-0.151618	0.81824	1
2200007N16Rik	ENSMUSG00000108787	-0.177587	0.951634	1
2210010C04Rik	ENSMUSG00000029882	0.832288	0.775364	1
2210011K15Rik	ENSMUSG00000101791	0.471619	0.877527	1
2210016F16Rik	ENSMUSG00000021550	0.0744533	0.283208	0.630251
2210016L21Rik	ENSMUSG00000029559	0.0363611	0.382653	0.713429
2210020O09Rik	ENSMUSG00000116714	-0.776513	0.756941	1
2210022D18Rik	ENSMUSG00000100932	0.760156	0.803836	1
2210039B01Rik	ENSMUSG00000113800	1.91844	0.377477	1
2210404E10Rik	ENSMUSG00000114772	0.760156	0.803836	1
2210406H18Rik	ENSMUSG00000109036	0.274477	0.779442	1
2210406O10Rik	ENSMUSG00000039563	-0.0952304	0.612095	0.859394
2210408F21Rik	ENSMUSG00000087380	-0.0880814	0.262228	0.609288
2210408I21Rik	ENSMUSG00000071252	-0.0377529	0.633788	0.868761
2210409D07Rik	ENSMUSG00000118322	-1.07429	0.525785	1
2210411M09Rik	ENSMUSG00000085563	0.16346	0.848809	1
2210412B16Rik	ENSMUSG00000107216	-0.430783	0.52208	1
2210418O10Rik	ENSMUSG00000078894	0.698332	0.0689036	0.308324
2300002M23Rik	ENSMUSG00000039269	-0.105458	0.963267	1
2300009A05Rik	ENSMUSG00000032403	0.124327	0.42354	0.747096
2310001H17Rik	ENSMUSG00000097354	-0.511151	0.46352	1
2310001K24Rik	ENSMUSG00000053353	-0.150225	0.87736	1
2310002D06Rik	ENSMUSG00000112701	0.806311	0.188011	1
2310002F09Rik	ENSMUSG00000097178	-1.04175	0.00917122	0.0874563
2310002L09Rik	ENSMUSG00000028396	0.760156	0.803836	1
2310003L06Rik	ENSMUSG00000007457	0.311096	0.836775	1
2310003N18Rik	ENSMUSG00000110916	-0.741725	0.680839	1
2310005A03Rik	ENSMUSG00000087254	1.12082	0.714188	1
2310005E17Rik	ENSMUSG00000099446	-1.03459	0.450098	1
2310009B15Rik	ENSMUSG00000079283	0.0877457	0.446543	0.76186
2310010J17Rik	ENSMUSG00000097162	0.12781	0.302111	0.648324
2310011J03Rik	ENSMUSG00000020133	-0.0493375	0.569444	0.838058
2310014F06Rik	ENSMUSG00000085945	0.516375	0.342616	0.681905
2310015A10Rik	ENSMUSG00000097729	0.2506	0.0412132	0.226494
2310015A16Rik	ENSMUSG00000117879	1.19183	0.511697	1
2310015D24Rik	ENSMUSG00000099411	-0.10653	0.857045	1
2310016G11Rik	ENSMUSG00000070574	-0.326149	0.522444	1
2310020H05Rik	ENSMUSG00000100410	-0.666622	0.235	1
2310022A10Rik	ENSMUSG00000049643	-0.026237	0.648354	0.876804
2310022B05Rik	ENSMUSG00000031983	0.308164	3.47975e-07	3.069e-05
2310026I22Rik	ENSMUSG00000097710	0.818466	0.0969373	0.370561
2310026L22Rik	ENSMUSG00000078519	0.198931	0.542786	0.824129
2310030A07Rik	ENSMUSG00000099447	-0.82679	0.787038	1
2310030G06Rik	ENSMUSG00000032062	0.167112	0.434525	0.753278
2310033P09Rik	ENSMUSG00000020441	-0.0640451	0.436478	0.754447
2310034G01Rik	ENSMUSG00000099655	-0.378602	0.172823	0.495672
2310034O05Rik	ENSMUSG00000100157	1.44786	0.0545598	1
2310039H08Rik	ENSMUSG00000062619	-0.162798	0.303494	0.649706
2310039L15Rik	ENSMUSG00000100550	-1.51485	0.533171	1
2310040G07Rik	ENSMUSG00000072852	-0.996408	0.0878469	1
2310040G24Rik	ENSMUSG00000101655	0.0434692	0.885736	0.964996
2310043L19Rik	ENSMUSG00000101746	0.358609	0.699432	1
2310043M15Rik	ENSMUSG00000097768	-0.211732	0.58885	0.848184
2310043O21Rik	ENSMUSG00000102106	0.471619	0.877527	1
2310043P16Rik	ENSMUSG00000108732	0.405119	0.204181	0.538854
2310044K18Rik	ENSMUSG00000085080	2.3237	0.281688	1
2310046K23Rik	ENSMUSG00000102308	-0.414804	0.854176	1
2310047D07Rik	ENSMUSG00000100783	-0.0450164	0.944598	1
2310057M21Rik	ENSMUSG00000040177	0.0574028	0.33257	0.675769
2310058D17Rik	ENSMUSG00000085379	-0.0126838	0.928522	0.978268
2310061I04Rik	ENSMUSG00000050705	-0.0467278	0.402431	0.731992
2310065F04Rik	ENSMUSG00000087410	-1.51801	0.0792153	1
2310067P03Rik	ENSMUSG00000114372	-0.105455	0.970384	1
2310068J16Rik	ENSMUSG00000100084	0.168599	0.764097	1
2310069B03Rik	ENSMUSG00000100291	0.452624	0.858228	1
2310074N15Rik	ENSMUSG00000105858	0.173864	0.664171	0.883882
2310075C17Rik	ENSMUSG00000089718	0.443071	0.210051	0.547183
2310081O03Rik	ENSMUSG00000085020	-0.414951	0.856088	1
2410002F23Rik	ENSMUSG00000045411	0.0980355	0.0439549	0.235326
2410003I16Rik	ENSMUSG00000116947	-1.97743	0.248962	1
2410003L11Rik	ENSMUSG00000085860	-0.793259	0.28144	1
2410004B18Rik	ENSMUSG00000036873	-0.101578	0.0610722	0.286449
2410004I01Rik	ENSMUSG00000085338	0.442043	0.340383	0.681316
2410004P03Rik	ENSMUSG00000071398	-0.0646746	0.761905	0.921777
2410006H16Rik	ENSMUSG00000086841	0.130609	0.258337	0.604057
2410018L13Rik	ENSMUSG00000073164	-1.07169	0.000102803	0.00321182
2410021H03Rik	ENSMUSG00000100572	0.241599	0.580137	0.843757
2410022M11Rik	ENSMUSG00000100017	-0.133414	0.396991	0.727411
2410080I02Rik	ENSMUSG00000044387	-0.608453	0.142921	0.452034
2410124H12Rik	ENSMUSG00000051297	-0.928896	0.501897	1
2410137M14Rik	ENSMUSG00000064308	0.340925	0.622702	1
2410152P15Rik	ENSMUSG00000084825	-0.538254	0.86039	1
2500002B13Rik	ENSMUSG00000096917	0.215891	0.483296	0.786978
2500004C02Rik	ENSMUSG00000073236	0.0202808	0.854371	0.955564
2510002D24Rik	ENSMUSG00000071632	0.0566653	0.539024	0.821482
2510009E07Rik	ENSMUSG00000043391	0.0326372	0.472893	0.78015
2510016D11Rik	ENSMUSG00000106825	-0.0383028	0.883887	0.964285
2510017J16Rik	ENSMUSG00000104891	0.549565	0.261383	0.608242
2510039O18Rik	ENSMUSG00000044496	0.0260438	0.707107	0.900954
2510046G10Rik	ENSMUSG00000066175	0.282623	0.501472	0.798277
2600002D14Rik	ENSMUSG00000116797	-0.608548	0.459364	1
2600006K01Rik	ENSMUSG00000039798	0.576659	0.0712858	0.313382
2600014E21Rik	ENSMUSG00000100303	-0.173744	0.431026	0.751628
2610001A08Rik	ENSMUSG00000103828	2.44309	0.296321	1
2610002M06Rik	ENSMUSG00000031242	-0.0171105	0.754071	0.919214
2610005L07Rik	ENSMUSG00000071793	0.14236	0.192983	0.524955
2610008E11Rik	ENSMUSG00000060301	-0.0748757	0.274838	0.621758
2610011E03Rik	ENSMUSG00000104936	-0.220833	0.79485	1
2610012C04Rik	ENSMUSG00000102474	0.371877	0.751542	1
2610016A17Rik	ENSMUSG00000101089	2.02269	0.289954	1
2610017A05Rik	ENSMUSG00000107909	-0.2228	0.797209	1
2610020C07Rik	ENSMUSG00000097537	-0.208276	0.404156	0.733438
2610021A01Rik	ENSMUSG00000091474	-0.166685	0.0169833	0.133157
2610024D14Rik	ENSMUSG00000084362	-1.39218	0.464305	1
2610027K06Rik	ENSMUSG00000087013	1.56659	0.156401	1
2610028D06Rik	ENSMUSG00000110997	0.37502	0.538312	1
2610028E06Rik	ENSMUSG00000085562	0.351256	0.273861	0.621413
2610028H24Rik	ENSMUSG00000009114	0.767216	0.33876	1
2610035D17Rik	ENSMUSG00000087259	-0.0086429	0.906936	0.972175
2610035F20Rik	ENSMUSG00000085555	-0.193745	0.393719	0.723861
2610037D02Rik	ENSMUSG00000097536	0.261939	0.404505	0.733954
2610042L04Rik	ENSMUSG00000079388	-0.277573	0.488154	0.78931
2610044O15Rik8	ENSMUSG00000071302	0.08745	0.272242	0.619383
2610203C22Rik	ENSMUSG00000079671	0.153859	0.538144	0.820548
2610204G07Rik	ENSMUSG00000084860	1.55502	0.230421	1
2610206C17Rik	ENSMUSG00000085236	1.47301	0.408211	1
2610300A13Rik	ENSMUSG00000103531	-1.13814	0.687831	1
2610300M13Rik	ENSMUSG00000107479	-0.979884	0.401147	1
2610306M01Rik	ENSMUSG00000100164	-0.0495979	0.681069	0.890851
2610306O10Rik	ENSMUSG00000108614	-0.0848125	0.958417	1
2610307P16Rik	ENSMUSG00000085936	0.0817772	0.902263	1
2610316D01Rik	ENSMUSG00000097040	-0.0224931	0.872655	0.960971
2610318N02Rik	ENSMUSG00000049916	0.437716	0.131413	0.433334
2610507B11Rik	ENSMUSG00000010277	-0.0335728	0.492611	0.792001
2610507I01Rik	ENSMUSG00000085882	0.0995144	0.122593	0.41825
2610528A11Rik	ENSMUSG00000096001	0.965067	0.0267528	0.175804
2610528J11Rik	ENSMUSG00000028536	1.3815	0.318966	1
2700029L08Rik	ENSMUSG00000106691	-0.906568	0.0658376	0.299207
2700033N17Rik	ENSMUSG00000086328	-0.177334	0.424231	0.747238
2700038G22Rik	ENSMUSG00000097180	-0.906684	0.081679	1
2700046A07Rik	ENSMUSG00000041789	0.0336077	0.924391	0.977811
2700046G09Rik	ENSMUSG00000097787	-0.0780859	0.650711	0.877565
2700049A03Rik	ENSMUSG00000034601	-0.0366262	0.753589	0.919136
2700052C19Rik	ENSMUSG00000107620	-0.421196	0.199865	0.533945
2700054A10Rik	ENSMUSG00000117042	0.170383	0.352625	0.688407
2700062C07Rik	ENSMUSG00000024273	0.111712	0.299361	0.646151
2700068H02Rik	ENSMUSG00000086172	-0.158777	0.843259	1
2700069I18Rik	ENSMUSG00000086224	0.0501363	0.912835	0.973172
2700078F05Rik	ENSMUSG00000103722	-0.380495	0.535075	0.818961
2700080J24Rik	ENSMUSG00000108671	0.925139	0.664295	1
2700097O09Rik	ENSMUSG00000062198	-0.241179	0.0548124	0.268634
2700099C18Rik	ENSMUSG00000098090	-0.0667274	0.554324	0.830371
2810001G20Rik	ENSMUSG00000087497	0.0894555	0.408547	0.736846
2810002D19Rik	ENSMUSG00000045464	-0.0944864	0.526745	0.814144
2810004N23Rik	ENSMUSG00000031984	-0.106163	0.101545	0.381606
2810013P06Rik	ENSMUSG00000099881	0.00300263	0.965692	0.991511
2810021J22Rik	ENSMUSG00000020491	-0.0699864	0.407615	0.736408
2810025M15Rik	ENSMUSG00000049881	-0.0390431	0.609414	0.857736
2810029C07Rik	ENSMUSG00000096995	-0.0936753	0.519852	0.81024
2810030D12Rik	ENSMUSG00000099338	-0.041453	0.960888	1
2810032G03Rik	ENSMUSG00000037735	-0.231436	0.0159399	0.127971
2810039B14Rik	ENSMUSG00000099034	-0.016782	0.911416	0.972736
2810047C21Rik1	ENSMUSG00000092574	3.85347	7.17564e-05	1
2810049E08Rik	ENSMUSG00000100891	0.129689	0.523938	0.812818
2810402E24Rik	ENSMUSG00000099966	0.190884	0.248399	0.593025
2810403D21Rik	ENSMUSG00000086629	0.403191	0.124697	0.422072
2810404M03Rik	ENSMUSG00000102046	1.03428	0.220677	1
2810405F15Rik	ENSMUSG00000103562	0.394701	0.619582	1
2810405F17Rik	ENSMUSG00000101493	-0.0146371	0.96235	0.990563
2810407A14Rik	ENSMUSG00000055972	-0.360475	0.104357	0.386497
2810408A11Rik	ENSMUSG00000018570	-0.306322	0.529457	0.815778
2810408I11Rik	ENSMUSG00000087213	-0.0786267	0.862134	0.95814
2810410L24Rik	ENSMUSG00000075389	0.312905	0.0201608	0.147705
2810414N06Rik	ENSMUSG00000100594	-0.154326	0.40335	0.732723
2810428J06Rik	ENSMUSG00000105981	0.0914003	0.806177	0.938103
2810429I04Rik	ENSMUSG00000097709	0.0737271	0.598726	0.853531
2810430I11Rik	ENSMUSG00000085766	-0.181697	0.715653	1
2810432F15Rik	ENSMUSG00000104987	-0.0210446	0.991493	1
2810433D01Rik	ENSMUSG00000086283	-0.074741	0.878133	1
2810442N19Rik	ENSMUSG00000090260	-0.144011	0.803488	1
2810454H06Rik	ENSMUSG00000100876	-0.818948	0.0153918	0.124711
2810455O05Rik	ENSMUSG00000085030	0.0579564	0.472923	0.78015
2810457G06Rik	ENSMUSG00000115410	1.61296	0.0897402	1
2810459M11Rik	ENSMUSG00000026227	0.331695	0.00421242	0.0508497
2900002M20Rik	ENSMUSG00000103004	-0.298464	0.785514	1
2900005J15Rik	ENSMUSG00000043833	-0.0949515	0.64172	0.873265
2900009J06Rik	ENSMUSG00000102014	-0.916507	0.025	0.167756
2900018N21Rik	ENSMUSG00000104244	0.0361134	0.979396	1
2900022M07Rik	ENSMUSG00000102386	-0.642272	0.351333	1
2900026A02Rik	ENSMUSG00000051339	0.0532065	0.308802	0.653741
2900027M19Rik	ENSMUSG00000109162	-0.919481	0.0283532	0.181636
2900035J10Rik	ENSMUSG00000103776	1.23683	0.619933	1
2900037B21Rik	ENSMUSG00000103663	-0.0180576	0.971315	0.993442
2900040C04Rik	ENSMUSG00000115625	-0.455767	0.859797	1
2900041M22Rik	ENSMUSG00000054418	-0.24834	0.311384	0.655995
2900042K21Rik	ENSMUSG00000103669	0.501883	0.755616	1
2900045O20Rik	ENSMUSG00000111938	0.632403	0.0529843	0.263246
2900052L18Rik	ENSMUSG00000043993	0.275919	0.0352197	0.206372
2900052N01Rik	ENSMUSG00000099696	0.201056	0.0052587	0.0592866
2900057B20Rik	ENSMUSG00000117797	-0.431755	0.812647	1
2900060B14Rik	ENSMUSG00000107722	1.12082	0.714188	1
2900060N12Rik	ENSMUSG00000113621	0.0701212	0.694546	0.896298
2900064F13Rik	ENSMUSG00000106746	-0.174539	0.185618	0.513661
2900064K03Rik	ENSMUSG00000105771	0.141236	0.803007	1
2900069G24Rik	ENSMUSG00000102276	-0.715264	0.78011	1
2900072N19Rik	ENSMUSG00000087018	-0.255502	0.276025	0.623058
2900076A07Rik	ENSMUSG00000097277	-0.256203	0.178602	0.504006
2900076G11Rik	ENSMUSG00000107015	0.318967	0.671025	1
2900078I11Rik	ENSMUSG00000111358	0.0492658	0.946966	1
2900079G21Rik	ENSMUSG00000087038	-0.0776783	0.718622	0.904682
2900089D17Rik	ENSMUSG00000087484	0.417355	0.285866	0.633337
2900092N22Rik	ENSMUSG00000104034	0.809349	0.488534	1
2900092O11Rik	ENSMUSG00000104419	0.471619	0.877527	1
2900093K20Rik	ENSMUSG00000099632	0.311226	0.234421	0.577033
3000002C10Rik	ENSMUSG00000070282	0.0407767	0.776793	0.928213
3010001F23Rik	ENSMUSG00000084885	-0.594742	0.0626472	0.290494
3010003L21Rik	ENSMUSG00000085355	0.816554	0.391995	1
3100003L05Rik	ENSMUSG00000086254	-0.0180913	0.989282	1
3110001I22Rik	ENSMUSG00000079737	0.250913	0.221746	0.56226
3110004A20Rik	ENSMUSG00000085588	-0.105455	0.969544	1
3110006O06Rik	ENSMUSG00000114649	0.743567	0.13116	0.432911
3110009E18Rik	ENSMUSG00000026388	0.384157	0.224432	0.565555
3110009F21Rik	ENSMUSG00000113331	-0.229971	0.871182	1
3110009M11Rik	ENSMUSG00000109163	-2.10181	0.113888	1
3110015C05Rik	ENSMUSG00000114824	0.293075	0.850623	1
3110018I06Rik	ENSMUSG00000060375	-1.13863	0.709747	1
3110021N24Rik	ENSMUSG00000094958	-0.0375977	0.923843	0.977679
3110031N09Rik	ENSMUSG00000107291	1.2586	0.640781	1
3110039M20Rik	ENSMUSG00000104861	0.0836375	0.59598	0.852001
3110040N11Rik	ENSMUSG00000025102	0.0298515	0.759912	0.92072
3110043J17Rik	ENSMUSG00000112260	0.810895	0.45315	1
3110045C21Rik	ENSMUSG00000097503	-0.518885	0.111565	0.39941
3110053B16Rik	ENSMUSG00000085642	-0.00137901	0.989772	0.997129
3110056K07Rik	ENSMUSG00000085622	-0.12443	0.389011	0.720052
3110062G12Rik	ENSMUSG00000103634	-2.63672	0.14611	1
3110067C02Rik	ENSMUSG00000081187	-0.168376	0.725066	1
3110070M22Rik	ENSMUSG00000074635	0.213513	0.443483	0.760071
3110080E11Rik	ENSMUSG00000109625	0.0905019	0.862131	0.95814
3110080O07Rik	ENSMUSG00000103284	0.471619	0.872246	1
3110082I17Rik	ENSMUSG00000053553	-0.148181	0.236546	0.578862
3110082J24Rik	ENSMUSG00000086815	-0.00919917	0.968096	0.992487
3110083C13Rik	ENSMUSG00000097303	0.41236	0.266128	0.61258
3110099E03Rik	ENSMUSG00000085582	-0.765253	0.1232	1
3200001D21Rik	ENSMUSG00000113434	-0.709608	0.669451	1
3222401L13Rik	ENSMUSG00000073590	0.869607	2.0564e-06	0.000135862
3300002A11Rik	ENSMUSG00000033731	-0.383981	0.311097	0.655965
3300002I08Rik	ENSMUSG00000063364	-0.374907	0.110708	0.398335
3300002P13Rik	ENSMUSG00000107585	-0.197528	0.0177763	0.136872
3425401B19Rik	ENSMUSG00000071540	-0.394974	0.388388	0.719533
3632454L22Rik	ENSMUSG00000089759	0.0252928	0.893712	0.967854
3732407C23Rik	ENSMUSG00000113009	1.32196	0.324331	1
3830403N18Rik	ENSMUSG00000031125	-2.95442	0.0516011	1
3830406C13Rik	ENSMUSG00000033111	-0.0873257	0.23168	0.57369
3830408C21Rik	ENSMUSG00000071181	0.121871	0.489487	0.789597
3830422I06Rik	ENSMUSG00000106485	1.08117	0.484131	1
3830432H09Rik	ENSMUSG00000101731	0.821322	0.398656	1
3930402G23Rik	ENSMUSG00000038917	-0.437076	0.338417	0.679312
4631405J19Rik	ENSMUSG00000075027	-0.322762	0.59747	1
4631422I05Rik	ENSMUSG00000114655	0.255213	0.910988	1
4632404H12Rik	ENSMUSG00000042579	-0.00341061	0.961999	0.990422
4632404M16Rik	ENSMUSG00000106296	0.897887	0.703026	1
4632411P08Rik	ENSMUSG00000097561	-0.368724	0.224828	0.566175
4632415L05Rik	ENSMUSG00000048106	0.0457624	0.384104	0.714969
4632418H02Rik	ENSMUSG00000111605	0.740355	0.15951	1
4632427E13Rik	ENSMUSG00000074024	-0.306969	0.133538	0.435808
4632428C04Rik	ENSMUSG00000097184	-0.234523	0.38714	0.71814
4633401B06Rik	ENSMUSG00000105597	-0.316041	0.670999	1
4731419I09Rik	ENSMUSG00000097004	-1.00127	0.133097	1
4732414G09Rik	ENSMUSG00000086943	-0.186735	0.663361	0.88382
4732416N19Rik	ENSMUSG00000107402	0.0172252	0.956806	0.988832
4732419C18Rik	ENSMUSG00000097203	-0.191236	0.649	0.877057
4732440D04Rik	ENSMUSG00000090031	-0.376188	0.0355241	0.207483
4732463B04Rik	ENSMUSG00000097762	-0.103696	0.815534	0.941724
4732465J04Rik	ENSMUSG00000101517	-2.3415	0.222177	1
4732471J01Rik	ENSMUSG00000053714	0.173522	0.115194	0.404931
4732487G21Rik	ENSMUSG00000097488	0.0111016	0.941944	0.982756
4732490B19Rik	ENSMUSG00000085421	0.543751	0.83892	1
4732491K20Rik	ENSMUSG00000097350	-0.016113	0.939701	0.982252
4732496C06Rik	ENSMUSG00000108456	-0.0840525	0.709414	0.901484
4831440D22Rik	ENSMUSG00000110138	-2.2364	0.0961261	1
4833403J16Rik	ENSMUSG00000107481	-1.57759	0.423428	1
4833404L02Rik	ENSMUSG00000108807	1.35351	0.0851394	1
4833408A19Rik	ENSMUSG00000118132	0.107258	0.793518	0.933613
4833411C07Rik	ENSMUSG00000109089	-0.463514	0.15683	0.473676
4833412C05Rik	ENSMUSG00000097697	-0.0156832	0.954233	0.987835
4833412C15Rik	ENSMUSG00000116298	0.233004	0.768222	1
4833412K13Rik	ENSMUSG00000104018	-0.272218	0.473015	0.780152
4833413E03Rik	ENSMUSG00000013562	-1.10083	0.56764	1
4833413G10Rik	ENSMUSG00000104950	-0.227802	0.135879	0.439799
4833415N18Rik	ENSMUSG00000115936	0.322794	0.0684362	0.30701
4833417C18Rik	ENSMUSG00000086015	1.30065	0.0243342	1
4833418N02Rik	ENSMUSG00000085287	0.0745625	0.658954	0.881782
4833419F23Rik	ENSMUSG00000117401	0.793163	0.370469	1
4833420G17Rik	ENSMUSG00000062822	0.0264057	0.694541	0.896298
4833421G17Rik	ENSMUSG00000103996	-1.78496	0.214835	1
4833421K07Rik	ENSMUSG00000108519	-2.60115	0.0995366	1
4833422C13Rik	ENSMUSG00000074782	0.050287	0.555835	0.831203
4833422M21Rik	ENSMUSG00000097619	-0.312749	0.490195	0.789829
4833428L15Rik	ENSMUSG00000097074	-0.772183	0.370292	1
4833438C02Rik	ENSMUSG00000118087	0.060645	0.873839	0.961181
4833439L19Rik	ENSMUSG00000025871	-0.00805059	0.81508	0.941645
4833445I07Rik	ENSMUSG00000103103	-0.148989	0.32179	0.666345
4921501I09Rik	ENSMUSG00000111916	-0.675672	0.769166	1
4921504A21Rik	ENSMUSG00000097626	0.481237	0.0673793	0.304099
4921504E06Rik	ENSMUSG00000026734	-2.3302	0.164744	1
4921507G05Rik	ENSMUSG00000097650	-0.227936	0.872707	1
4921507P07Rik	ENSMUSG00000029828	0.172323	0.54715	0.826868
4921508D12Rik	ENSMUSG00000027345	-0.538254	0.86039	1
4921508M14Rik	ENSMUSG00000052376	-0.538254	0.86039	1
4921509O07Rik	ENSMUSG00000114790	-1.12565	0.636235	1
4921511C10Rik	ENSMUSG00000104585	-2.62795	0.00955808	1
4921511I17Rik	ENSMUSG00000114136	0.577037	0.676259	1
4921513H07Rik	ENSMUSG00000107042	0.0239386	0.9489	0.985547
4921513I03Rik	ENSMUSG00000044544	-0.105458	0.961611	1
4921513I08Rik	ENSMUSG00000108788	0.760156	0.803836	1
4921514A10Rik	ENSMUSG00000097620	0.389117	0.398956	0.729125
4921515E04Rik	ENSMUSG00000098150	0.471619	0.871124	1
4921515G04Rik	ENSMUSG00000115829	0.82724	0.481985	1
4921515L22Rik	ENSMUSG00000112406	-0.135539	0.939547	1
4921516A02Rik	ENSMUSG00000112652	-2.0104	0.279523	1
4921517D16Rik	ENSMUSG00000116877	-0.538254	0.86039	1
4921520N01Rik	ENSMUSG00000114342	-0.82679	0.787038	1
4921522P10Rik	ENSMUSG00000040467	-0.454738	0.180444	0.506799
4921523L03Rik	ENSMUSG00000093749	-0.82679	0.787038	1
4921524J17Rik	ENSMUSG00000036934	-0.130206	0.175395	0.49893
4921525O09Rik	ENSMUSG00000113211	0.413977	0.466516	0.776204
4921528I07Rik	ENSMUSG00000064299	-0.177586	0.953727	1
4921529L05Rik	ENSMUSG00000108060	-0.414827	0.854472	1
4921531C22Rik	ENSMUSG00000085704	-0.0966565	0.615385	0.860717
4921531P14Rik	ENSMUSG00000118333	1.12082	0.714188	1
4921533I20Rik	ENSMUSG00000117460	0.760156	0.803836	1
4921534A09Rik	ENSMUSG00000110910	0.274521	0.830693	1
4921534H16Rik	ENSMUSG00000090255	0.675466	0.53185	1
4921536K21Rik	ENSMUSG00000020434	-0.535535	0.189112	0.518427
4921539E11Rik	ENSMUSG00000028520	-2.04243	0.348497	1
4921539H07Rik	ENSMUSG00000104586	-0.415606	0.115321	0.405205
4922502N22Rik	ENSMUSG00000108128	-0.105454	0.971265	1
4930401C15Rik	ENSMUSG00000112444	-1.52562	0.611288	1
4930401O10Rik	ENSMUSG00000085528	-0.538254	0.86039	1
4930402F06Rik	ENSMUSG00000079421	-1.52031	0.573314	1
4930403P22Rik	ENSMUSG00000102762	-0.0556061	0.970655	1
4930404H11Rik	ENSMUSG00000113630	-0.602162	0.680609	1
4930404H24Rik	ENSMUSG00000079001	0.235922	0.852101	1
4930404I05Rik	ENSMUSG00000087354	-0.756226	0.0716856	0.314482
4930404K13Rik	ENSMUSG00000115639	2.57346	0.0710035	1
4930404N11Rik	ENSMUSG00000020234	1.17864	0.110923	1
4930405A21Rik	ENSMUSG00000086638	-0.526566	0.254934	0.60067
4930405D11Rik	ENSMUSG00000085940	1.12082	0.714188	1
4930405H06Rik	ENSMUSG00000090146	1.16298	0.60608	1
4930405J17Rik	ENSMUSG00000110754	-0.998708	0.0880195	1
4930405N21Rik	ENSMUSG00000104705	-1.74236	0.447281	1
4930405O22Rik	ENSMUSG00000090565	-2.34009	0.0128252	1
4930407G08Rik	ENSMUSG00000086713	-2.54183	0.0546744	1
4930408O17Rik	ENSMUSG00000021101	-0.619785	0.354448	1
4930412B13Rik	ENSMUSG00000086221	1.12082	0.714188	1
4930412C18Rik	ENSMUSG00000085558	0.108866	0.561569	0.833695
4930412F12Rik	ENSMUSG00000110289	0.329813	0.332963	0.675863
4930412M03Rik	ENSMUSG00000051008	0.0629053	0.911514	1
4930413F20Rik	ENSMUSG00000115526	2.3213	0.122726	1
4930413G21Rik	ENSMUSG00000108452	-0.0340753	0.926182	0.978043
4930414F18Rik	ENSMUSG00000116520	1.53518	0.615257	1
4930414N06Rik	ENSMUSG00000118204	2.00442	0.0750004	1
4930415C11Rik	ENSMUSG00000114437	-0.947412	0.382649	1
4930415O11Rik	ENSMUSG00000117383	-0.82679	0.787038	1
4930417H01Rik	ENSMUSG00000087017	-0.263964	0.639048	1
4930417O13Rik	ENSMUSG00000108129	0.352274	0.388335	0.719533
4930417O22Rik	ENSMUSG00000071818	-0.716309	0.757538	1
4930419G24Rik	ENSMUSG00000087625	-0.477856	0.362154	1
4930420G21Rik	ENSMUSG00000116885	1.96003	0.157332	1
4930420N18Rik	ENSMUSG00000104199	-1.41988	0.313717	1
4930421C12Rik	ENSMUSG00000106851	-1.22601	0.598209	1
4930422C21Rik	ENSMUSG00000110476	1.46718	0.631264	1
4930422M22Rik	ENSMUSG00000100281	0.345685	0.229926	0.570959
4930423C22Rik	ENSMUSG00000102249	-1.30159	0.411424	1
4930423D22Rik	ENSMUSG00000113303	0.475803	0.283055	1
4930423D24Rik	ENSMUSG00000112753	-1.3513	0.658435	1
4930423M02Rik	ENSMUSG00000086066	0.183082	0.946516	1
4930425K24Rik	ENSMUSG00000113605	1.4246	0.294052	1
4930425L21Rik	ENSMUSG00000107396	-0.0196681	0.979458	1
4930425O10Rik	ENSMUSG00000105838	0.760156	0.803836	1
4930425P05Rik	ENSMUSG00000115120	0.760156	0.803836	1
4930426D05Rik	ENSMUSG00000043168	-0.969711	0.00452205	0.0533289
4930426I24Rik	ENSMUSG00000097323	-0.740494	0.111116	0.398618
4930426L09Rik	ENSMUSG00000026736	0.1887	0.496473	0.794952
4930428E07Rik	ENSMUSG00000112967	-0.303886	0.75909	1
4930428N03Rik	ENSMUSG00000089887	0.22626	0.845052	1
4930429F24Rik	ENSMUSG00000086918	0.189502	0.379728	0.711412
4930429H19Rik	ENSMUSG00000108530	0.0823365	0.770593	0.925491
4930429P21Rik	ENSMUSG00000102144	1.02662	0.187075	1
4930430E12Rik	ENSMUSG00000085295	0.832288	0.770803	1
4930430F08Rik	ENSMUSG00000046567	-0.103477	0.241697	0.58485
4930430F21Rik	ENSMUSG00000115474	0.255213	0.900475	1
4930430O22Rik	ENSMUSG00000107353	0.912527	0.644974	1
4930431P19Rik	ENSMUSG00000109147	-0.0593981	0.726581	0.908477
4930431P22Rik	ENSMUSG00000115709	-1.07553	0.400253	1
4930432B10Rik	ENSMUSG00000097007	-0.768839	0.326781	1
4930432E11Rik	ENSMUSG00000046958	-1.12737	0.595093	1
4930432J09Rik	ENSMUSG00000115727	0.110951	0.97108	1
4930432L08Rik	ENSMUSG00000087037	1.12082	0.688276	1
4930433E05Rik	ENSMUSG00000115720	1.12082	0.714188	1
4930433I11Rik	ENSMUSG00000091692	-0.538254	0.86039	1
4930434B07Rik	ENSMUSG00000100850	-0.177586	0.953727	1
4930434F21Rik	ENSMUSG00000111655	1.39303	0.138448	1
4930435N07Rik	ENSMUSG00000109551	-0.395873	0.594669	1
4930438A08Rik	ENSMUSG00000069873	-0.538254	0.86039	1
4930439A04Rik	ENSMUSG00000086064	-0.82679	0.787038	1
4930439D14Rik	ENSMUSG00000101905	0.437067	0.636749	1
4930442G15Rik	ENSMUSG00000111629	-1.39587	0.208095	1
4930442H23Rik	ENSMUSG00000053603	-0.369375	0.82688	1
4930442J19Rik	ENSMUSG00000087609	-0.538254	0.86039	1
4930443O20Rik	ENSMUSG00000086969	-0.0240896	0.981303	1
4930444A19Rik	ENSMUSG00000101674	-0.210743	0.92677	1
4930444E06Rik	ENSMUSG00000085127	-0.77696	0.769065	1
4930444F02Rik	ENSMUSG00000110737	0.215042	0.757854	1
4930444P10Rik	ENSMUSG00000067795	-0.0181639	0.973908	1
4930445B16Rik	ENSMUSG00000091061	0.38865	0.842791	1
4930445E18Rik	ENSMUSG00000115355	-1.33019	0.229162	1
4930445N06Rik	ENSMUSG00000115880	-0.826793	0.774444	1
4930445N18Rik	ENSMUSG00000097738	-0.623422	0.775802	1
4930447A16Rik	ENSMUSG00000022288	-0.647089	0.586865	1
4930447C04Rik	ENSMUSG00000021098	0.0434108	0.76703	0.924024
4930447F24Rik	ENSMUSG00000102224	-0.472759	0.257554	0.603511
4930447K03Rik	ENSMUSG00000113591	1.88148	0.0132685	1
4930447M23Rik	ENSMUSG00000087674	0.181869	0.0548249	0.268634
4930447N08Rik	ENSMUSG00000106583	-0.277744	0.541414	0.822948
4930448A20Rik	ENSMUSG00000108382	0.471619	0.877527	1
4930448E22Rik	ENSMUSG00000097463	-0.468078	0.420577	1
4930448H16Rik	ENSMUSG00000089879	-0.345427	0.804106	1
4930449E01Rik	ENSMUSG00000022116	1.16936	0.405385	1
4930449E18Rik	ENSMUSG00000117684	-0.226942	0.826525	1
4930449I04Rik	ENSMUSG00000105459	2.81388	0.0539541	1
4930451E10Rik	ENSMUSG00000069223	1.12355	0.129319	1
4930451I11Rik	ENSMUSG00000045989	0.800004	0.395402	1
4930452A19Rik	ENSMUSG00000117264	-0.82679	0.787038	1
4930452G13Rik	ENSMUSG00000115422	-0.94526	0.0157407	0.126869
4930452N14Rik	ENSMUSG00000099933	1.67479	0.132393	1
4930453C13Rik	ENSMUSG00000113987	1.77681	0.249833	1
4930453H23Rik	ENSMUSG00000087358	-0.82679	0.787038	1
4930453L07Rik	ENSMUSG00000109215	-0.329983	0.811133	1
4930453N24Rik	ENSMUSG00000059920	-0.0409634	0.425097	0.747906
4930455B14Rik	ENSMUSG00000097898	-0.414066	0.844946	1
4930455C13Rik	ENSMUSG00000112654	1.19254	0.106204	1
4930455G09Rik	ENSMUSG00000085761	0.329146	0.570288	1
4930455H04Rik	ENSMUSG00000080907	0.760156	0.803836	1
4930455M05Rik	ENSMUSG00000114787	-0.235957	0.477135	0.782429
4930456G14Rik	ENSMUSG00000102985	0.132595	0.638028	0.871585
4930456L15Rik	ENSMUSG00000078618	1.52197	0.467408	1
4930458B22Rik	ENSMUSG00000109861	1.43552	0.474988	1
4930458D05Rik	ENSMUSG00000087611	0.259754	0.35349	0.688964
4930461C15Rik	ENSMUSG00000086827	0.199386	0.780565	1
4930461G14Rik	ENSMUSG00000097651	-1.55737	0.174319	1
4930463O16Rik	ENSMUSG00000020033	0.760156	0.803836	1
4930465K09Rik	ENSMUSG00000115063	0.183082	0.950564	1
4930465K10Rik	ENSMUSG00000056682	-0.807688	0.564234	1
4930465M20Rik	ENSMUSG00000085641	0.110951	0.97108	1
4930466I24Rik	ENSMUSG00000087317	0.760156	0.803836	1
4930466K18Rik	ENSMUSG00000112332	-0.0548898	0.720366	0.905456
4930467D21Rik	ENSMUSG00000097516	2.56145	0.0326888	1
4930467K11Rik	ENSMUSG00000097370	0.334248	0.770311	1
4930469K13Rik	ENSMUSG00000085684	0.993111	0.326472	1
4930470B04Rik	ENSMUSG00000104365	0.363738	0.537721	1
4930470G03Rik	ENSMUSG00000085788	-1.77795	0.172412	1
4930470H14Rik	ENSMUSG00000116975	-0.450835	0.64959	1
4930470P17Rik	ENSMUSG00000043583	-0.69068	0.182501	0.509438
4930471C04Rik	ENSMUSG00000091686	0.984296	0.355889	1
4930471G03Rik	ENSMUSG00000117852	-1.08091	0.346258	1
4930471G24Rik	ENSMUSG00000114509	-1.62007	0.537169	1
4930471M09Rik	ENSMUSG00000097693	-1.41127	0.384913	1
4930473A02Rik	ENSMUSG00000060029	0.238528	0.36014	0.694171
4930473D10Rik	ENSMUSG00000089934	-1.57916	0.214868	1
4930473H19Rik	ENSMUSG00000113087	0.180768	0.847766	1
4930474M22Rik	ENSMUSG00000117328	1.33392	0.278032	1
4930474N09Rik	ENSMUSG00000113210	0.832288	0.756781	1
4930477G07Rik	ENSMUSG00000113268	-2.17714	0.304125	1
4930477O15Rik	ENSMUSG00000104999	-0.316055	0.754818	1
4930478K11Rik	ENSMUSG00000097847	0.167676	0.800779	1
4930478L05Rik	ENSMUSG00000116628	1.28899	0.284266	1
4930478M13Rik	ENSMUSG00000116311	-0.979093	0.440033	1
4930479D17Rik	ENSMUSG00000085238	-0.111091	0.625454	0.864777
4930479H17Rik	ENSMUSG00000109049	-0.538254	0.86039	1
4930480K02Rik	ENSMUSG00000107567	2.18266	0.0939215	1
4930480K15Rik	ENSMUSG00000090160	0.133117	0.768754	0.924699
4930480M12Rik	ENSMUSG00000113115	0.760156	0.803836	1
4930481A15Rik	ENSMUSG00000086938	-0.119916	0.53343	0.818068
4930481B07Rik	ENSMUSG00000085956	-0.172237	0.613973	0.859912
4930483J18Rik	ENSMUSG00000047938	-2.42135	0.198557	1
4930483K19Rik	ENSMUSG00000086241	-1.84109	0.298492	1
4930483O08Rik	ENSMUSG00000109816	-0.194144	0.853497	1
4930483P17Rik	ENSMUSG00000116772	-0.275499	0.199904	0.533945
4930484H19Rik	ENSMUSG00000112832	-1.23406	0.258735	1
4930484I04Rik	ENSMUSG00000117981	0.12919	0.930939	1
4930486F22Rik	ENSMUSG00000112493	-1.29875	0.414349	1
4930486I03Rik	ENSMUSG00000089914	-3.52451	0.00828866	1
4930488L21Rik	ENSMUSG00000097520	-0.199043	0.266812	0.613177
4930488N15Rik	ENSMUSG00000110592	-1.13441	0.503583	1
4930500A05Rik	ENSMUSG00000117391	1.04639	0.382581	1
4930500F04Rik	ENSMUSG00000107214	-0.297552	0.852638	1
4930500F10Rik	ENSMUSG00000097592	0.432876	0.299638	0.646512
4930500L23Rik	ENSMUSG00000106056	2.02385	0.389949	1
4930500M09Rik	ENSMUSG00000044306	-1.09726	0.567774	1
4930502E09Rik	ENSMUSG00000086799	-1.27879	0.470954	1
4930503E14Rik	ENSMUSG00000072595	0.192404	0.920016	1
4930503E24Rik	ENSMUSG00000112364	-0.538254	0.86039	1
4930503L19Rik	ENSMUSG00000044906	-0.0560598	0.562679	0.83429
4930504C09Rik	ENSMUSG00000116167	-0.82679	0.787038	1
4930505A04Rik	ENSMUSG00000040919	-0.106396	0.821848	1
4930505G20Rik	ENSMUSG00000093551	-0.82679	0.787038	1
4930505M18Rik	ENSMUSG00000093540	-1.66936	0.215099	1
4930505N22Rik	ENSMUSG00000097690	-0.0529329	0.948375	1
4930505O20Rik	ENSMUSG00000086912	0.760156	0.803836	1
4930506C21Rik	ENSMUSG00000087478	0.00649297	0.974369	0.993651
4930507D05Rik	ENSMUSG00000097129	-0.237536	0.49506	0.793936
4930507D10Rik	ENSMUSG00000086703	-0.177588	0.948766	1
4930509E16Rik	ENSMUSG00000096986	-0.31088	0.803871	1
4930509G22Rik	ENSMUSG00000096959	0.207857	0.736199	1
4930509H03Rik	ENSMUSG00000105659	0.479275	0.633067	1
4930509J09Rik	ENSMUSG00000102362	-0.890674	0.39241	1
4930511A02Rik	ENSMUSG00000097841	0.666199	0.604471	1
4930511J24Rik	ENSMUSG00000112940	-1.3513	0.658435	1
4930511M06Rik	ENSMUSG00000086607	-0.0283708	0.970661	1
4930512B01Rik	ENSMUSG00000020992	0.0467907	0.860663	0.957719
4930512H18Rik	ENSMUSG00000086866	0.340606	0.859294	1
4930512J16Rik	ENSMUSG00000107622	3.02701	0.0681254	1
4930512P04Rik	ENSMUSG00000106125	1.33451	0.481868	1
4930513D17Rik	ENSMUSG00000106741	-0.257557	0.837126	1
4930513N10Rik	ENSMUSG00000074136	-0.307512	0.274055	0.621413
4930513N20Rik	ENSMUSG00000109225	-0.82679	0.787038	1
4930515G01Rik	ENSMUSG00000092183	-0.97418	0.095344	1
4930516B21Rik	ENSMUSG00000097504	-0.0826381	0.545687	0.825813
4930517E11Rik	ENSMUSG00000085496	-2.57524	0.159851	1
4930517E14Rik	ENSMUSG00000111246	-0.324456	0.348704	0.685244
4930517G19Rik	ENSMUSG00000108784	-0.0873958	0.883871	1
4930517G24Rik	ENSMUSG00000120083	1.01378	0.0080854	0.0803874
4930517J16Rik	ENSMUSG00000102880	1.15575	0.152091	1
4930517M08Rik	ENSMUSG00000116767	0.760156	0.803836	1
4930517O19Rik	ENSMUSG00000054391	-1.00255	0.281549	1
4930518I15Rik	ENSMUSG00000074629	-0.0399276	0.91525	0.974209
4930518J20Rik	ENSMUSG00000103705	-1.08749	0.611202	1
4930519A11Rik	ENSMUSG00000097627	0.183082	0.950238	1
4930519F16Rik	ENSMUSG00000031325	0.154453	0.739299	1
4930519F24Rik	ENSMUSG00000101584	-1.80989	0.425405	1
4930519G04Rik	ENSMUSG00000029564	-0.177586	0.953173	1
4930519K11Rik	ENSMUSG00000114953	-0.165005	0.505053	0.800479
4930519L02Rik	ENSMUSG00000105652	-0.415005	0.856798	1
4930519P11Rik	ENSMUSG00000097602	0.267587	0.733856	1
4930520M14Rik	ENSMUSG00000106127	-0.316837	0.776368	1
4930520O04Rik	ENSMUSG00000074039	-0.0426428	0.910254	0.972341
4930521O11Rik	ENSMUSG00000071591	-0.826793	0.772591	1
4930522L14Rik	ENSMUSG00000072762	0.391756	0.151395	0.465267
4930522N08Rik	ENSMUSG00000029331	-1.81242	0.306616	1
4930523C07Rik	ENSMUSG00000090394	0.522266	0.0433253	0.233377
4930524B15Rik	ENSMUSG00000020299	-0.291434	0.708684	1
4930524O07Rik	ENSMUSG00000090207	0.946104	0.215224	1
4930524O08Rik	ENSMUSG00000098627	-1.12571	0.712906	1
4930525C09Rik	ENSMUSG00000112497	0.197845	0.889408	1
4930525G20Rik	ENSMUSG00000097276	-0.174691	0.294695	0.641856
4930526A20Rik	ENSMUSG00000085521	-0.541129	0.37194	1
4930526F13Rik	ENSMUSG00000087335	0.218926	0.798743	1
4930526H09Rik	ENSMUSG00000114307	-0.82679	0.787038	1
4930526L06Rik	ENSMUSG00000097091	1.41025	0.399998	1
4930527A07Rik	ENSMUSG00000086764	-1.95551	0.380988	1
4930527B05Rik	ENSMUSG00000086971	0.602989	0.566802	1
4930527E20Rik	ENSMUSG00000085491	0.950826	0.685094	1
4930527F14Rik	ENSMUSG00000115324	-1.15121	0.389084	1
4930527J03Rik	ENSMUSG00000070489	-0.802375	0.393009	1
4930528D03Rik	ENSMUSG00000097502	0.444868	0.56009	1
4930528J11Rik	ENSMUSG00000107012	2.52057	0.275434	1
4930529K09Rik	ENSMUSG00000115271	0.110951	0.97108	1
4930529N20Rik	ENSMUSG00000113906	0.760156	0.803836	1
4930532G15Rik	ENSMUSG00000097261	0.313132	0.684423	1
4930532I03Rik	ENSMUSG00000112201	-1.72353	0.0155851	1
4930532M18Rik	ENSMUSG00000100221	-1.18957	0.355113	1
4930533B01Rik	ENSMUSG00000084798	0.110951	0.97108	1
4930533K18Rik	ENSMUSG00000047692	-0.530568	0.649961	1
4930534D22Rik	ENSMUSG00000097761	-0.362764	0.705687	1
4930534H18Rik	ENSMUSG00000116607	0.510416	0.694335	1
4930535L15Rik	ENSMUSG00000093619	1.62297	0.291455	1
4930537H20Rik	ENSMUSG00000105350	-0.867144	0.317168	1
4930538E20Rik	ENSMUSG00000085516	-0.102387	0.855047	1
4930539J05Rik	ENSMUSG00000097032	0.385895	0.253853	0.599943
4930539M17Rik	ENSMUSG00000103116	0.859681	0.240024	1
4930540M05Rik	ENSMUSG00000097831	-0.499852	0.572238	1
4930542C12Rik	ENSMUSG00000090724	0.110951	0.97108	1
4930542M03Rik	ENSMUSG00000117085	1.79062	0.299323	1
4930543E12Rik	ENSMUSG00000110009	0.110951	0.97108	1
4930544D05Rik	ENSMUSG00000087279	-1.11154	0.636589	1
4930544F09Rik	ENSMUSG00000115062	-0.905167	0.451491	1
4930544I03Rik	ENSMUSG00000097071	-0.842028	0.214245	1
4930545H06Rik	ENSMUSG00000112157	-0.281718	0.794334	1
4930545L08Rik	ENSMUSG00000111054	2.33216	0.330674	1
4930545L23Rik	ENSMUSG00000085247	-0.318598	0.742278	1
4930546C10Rik	ENSMUSG00000024546	-1.55684	0.482738	1
4930546K05Rik	ENSMUSG00000111767	-0.721622	0.552341	1
4930547E08Rik	ENSMUSG00000086687	-0.078129	0.920048	1
4930547E14Rik	ENSMUSG00000116894	-0.725309	0.453049	1
4930547M16Rik	ENSMUSG00000097890	-0.0986235	0.798095	0.935615
4930548K13Rik	ENSMUSG00000086257	0.760156	0.803836	1
4930549C15Rik	ENSMUSG00000114048	-1.44802	0.278879	1
4930549G23Rik	ENSMUSG00000118134	0.375974	0.565928	1
4930550C14Rik	ENSMUSG00000005131	-0.623914	0.0757352	0.324198
4930551E15Rik	ENSMUSG00000085899	-0.789125	0.678773	1
4930551L18Rik	ENSMUSG00000085377	-2.00412	0.361034	1
4930551O13Rik	ENSMUSG00000086430	0.451651	0.714062	1
4930553I21Rik	ENSMUSG00000111165	2.46877	0.105853	1
4930553P18Rik	ENSMUSG00000106791	-0.208577	0.436646	0.754487
4930554H23Rik	ENSMUSG00000097682	-2.19308	0.185412	1
4930555B11Rik	ENSMUSG00000086396	-1.28491	0.298166	1
4930555F03Rik	ENSMUSG00000031559	0.454951	0.66461	1
4930555G07Rik	ENSMUSG00000112213	0.543751	0.805088	1
4930555O08Rik	ENSMUSG00000085676	1.65155	0.588168	1
4930556H04Rik	ENSMUSG00000114190	0.0993826	0.878685	1
4930556I23Rik	ENSMUSG00000089767	-0.136715	0.741073	0.914031
4930556J02Rik	ENSMUSG00000115656	-1.14022	0.252093	1
4930556J24Rik	ENSMUSG00000034493	1.32384	0.212226	1
4930556M19Rik	ENSMUSG00000096971	0.41066	0.454506	1
4930556N13Rik	ENSMUSG00000092399	2.08894	0.116095	1
4930557B06Rik	ENSMUSG00000106191	-0.435317	0.844292	1
4930557F08Rik	ENSMUSG00000115266	-1.25731	0.540332	1
4930557J02Rik	ENSMUSG00000106902	-0.82679	0.787038	1
4930557K07Rik	ENSMUSG00000108034	0.169425	0.692894	0.895786
4930558J18Rik	ENSMUSG00000097519	-0.348988	0.709512	1
4930558K02Rik	ENSMUSG00000086277	0.601947	0.819049	1
4930560O18Rik	ENSMUSG00000109445	2.43693	0.174744	1
4930562A09Rik	ENSMUSG00000086945	-1.13863	0.709747	1
4930562C15Rik	ENSMUSG00000022518	-0.309028	0.579303	1
4930562D21Rik	ENSMUSG00000086608	-1.20136	0.694482	1
4930562F07Rik	ENSMUSG00000026729	-1.20136	0.694482	1
4930562F17Rik	ENSMUSG00000104014	0.760156	0.803836	1
4930563E18Rik	ENSMUSG00000097387	0.725073	0.605981	1
4930563E22Rik	ENSMUSG00000053574	0.336697	0.147	0.458253
4930563F08Rik	ENSMUSG00000105773	1.52924	0.504777	1
4930563H07Rik	ENSMUSG00000107656	0.832288	0.776367	1
4930563I02Rik	ENSMUSG00000086112	-1.94202	0.232305	1
4930563J15Rik	ENSMUSG00000112141	-1.71715	0.50853	1
4930563M21Rik	ENSMUSG00000050702	0.393278	0.683073	1
4930564C03Rik	ENSMUSG00000117326	0.760156	0.803836	1
4930565N06Rik	ENSMUSG00000084834	-0.16082	0.748797	1
4930566N20Rik	ENSMUSG00000102322	-0.116887	0.882401	1
4930567H12Rik	ENSMUSG00000110629	0.452883	0.722719	1
4930567J20Rik	ENSMUSG00000116982	1.37202	0.65377	1
4930567K12Rik	ENSMUSG00000109382	0.712791	0.350537	1
4930567K20Rik	ENSMUSG00000112730	1.3062	0.22282	1
4930568A12Rik	ENSMUSG00000101223	-2.16343	0.126302	1
4930568G15Rik	ENSMUSG00000102408	-1.62372	0.0433933	1
4930570B17Rik	ENSMUSG00000115337	0.923267	0.404455	1
4930570E03Rik	ENSMUSG00000116786	-0.538254	0.86039	1
4930570G19Rik	ENSMUSG00000085084	0.0310982	0.808842	0.938832
4930572G02Rik	ENSMUSG00000115725	-0.100807	0.903892	1
4930572O13Rik	ENSMUSG00000114916	0.695849	0.355538	1
4930573C15Rik	ENSMUSG00000106020	0.760156	0.803836	1
4930577N17Rik	ENSMUSG00000087440	-0.297855	0.30894	0.653851
4930578G10Rik	ENSMUSG00000054885	-0.0428417	0.874116	0.961199
4930578I06Rik	ENSMUSG00000021961	-1.32294	0.563271	1
4930578I07Rik	ENSMUSG00000104220	0.110951	0.97108	1
4930578M01Rik	ENSMUSG00000097587	-0.269072	0.144757	0.454916
4930578M07Rik	ENSMUSG00000110586	0.477715	0.651605	1
4930579D07Rik	ENSMUSG00000116813	0.543751	0.820787	1
4930579G18Rik	ENSMUSG00000040840	0.120451	0.498928	0.796379
4930579G24Rik	ENSMUSG00000027811	-0.708589	0.00264705	0.0368759
4930579J19Rik	ENSMUSG00000114895	-1.55391	0.56292	1
4930579K19Rik	ENSMUSG00000051074	-0.432229	0.274581	0.621573
4930580E04Rik	ENSMUSG00000106269	-0.841921	0.572972	1
4930581F22Rik	ENSMUSG00000070315	0.217027	0.158644	0.475688
4930583I09Rik	ENSMUSG00000024088	-0.538254	0.86039	1
4930583K01Rik	ENSMUSG00000055159	1.80714	0.111356	1
4930583P06Rik	ENSMUSG00000086954	0.183083	0.951592	1
4930584E12Rik	ENSMUSG00000111540	-1.13755	0.664162	1
4930587E11Rik	ENSMUSG00000107563	-0.388654	0.709761	1
4930588A03Rik	ENSMUSG00000117792	-1.94565	0.0894973	1
4930588D02Rik	ENSMUSG00000115962	1.58678	0.487536	1
4930588G17Rik	ENSMUSG00000108935	0.781147	0.362576	1
4930588J15Rik	ENSMUSG00000115858	-0.536215	0.747809	1
4930588K23Rik	ENSMUSG00000075335	-1.2043	0.470181	1
4930589O11Rik	ENSMUSG00000107195	0.628668	0.422532	1
4930589P08Rik	ENSMUSG00000085593	-0.78511	0.637302	1
4930590J08Rik	ENSMUSG00000034063	-0.0897561	0.691174	0.89508
4930590L20Rik	ENSMUSG00000102368	-0.807577	0.68863	1
4930592A05Rik	ENSMUSG00000115779	2.43755	0.123661	1
4930592C13Rik	ENSMUSG00000105834	0.471711	0.593185	1
4930592I03Rik	ENSMUSG00000118339	1.27445	0.211094	1
4930593A02Rik	ENSMUSG00000097725	-0.0375067	0.968394	1
4930593C16Rik	ENSMUSG00000086365	0.764073	0.483539	1
4930594C11Rik	ENSMUSG00000103948	-2.73728	0.0573902	1
4930594M22Rik	ENSMUSG00000075463	0.0456912	0.887847	0.966006
4930595D18Rik	ENSMUSG00000083193	1.26228	0.0287894	1
4930595L18Rik	ENSMUSG00000107929	-1.13807	0.685054	1
4930596I21Rik	ENSMUSG00000104900	-2.28943	0.100198	1
4930597G03Rik	ENSMUSG00000115540	0.760156	0.803836	1
4930597L12Rik	ENSMUSG00000104964	-0.630452	0.695485	1
4930597O21Rik	ENSMUSG00000053442	-0.755036	0.102626	0.383041
4930598N05Rik	ENSMUSG00000109160	0.328125	0.445518	0.761379
4930599A14Rik	ENSMUSG00000101600	-0.82679	0.787038	1
4930599N23Rik	ENSMUSG00000073144	-0.511444	0.287347	1
4930599N24Rik	ENSMUSG00000105545	0.899974	0.702799	1
4931400O07Rik	ENSMUSG00000031194	-0.538254	0.86039	1
4931403E22Rik	ENSMUSG00000093772	-0.856571	0.171872	1
4931406B18Rik	ENSMUSG00000013353	0.357577	0.842711	1
4931406C07Rik	ENSMUSG00000031938	0.0591857	0.377754	0.709655
4931406G06Rik	ENSMUSG00000085398	-1.13761	0.666366	1
4931408D14Rik	ENSMUSG00000120174	-0.161376	0.492668	0.792024
4931412I15Rik	ENSMUSG00000108826	-0.907728	0.505233	1
4931413I07Rik	ENSMUSG00000092602	-0.362206	0.845283	1
4931413K12Rik	ENSMUSG00000085088	0.906178	0.117333	1
4931414P19Rik	ENSMUSG00000022179	0.220438	0.0837083	0.341976
4931415C17Rik	ENSMUSG00000054910	-0.260524	0.215073	0.55311
4931419H13Rik	ENSMUSG00000106589	-0.466126	0.857133	1
4931422A03Rik	ENSMUSG00000046085	0.107384	0.794997	0.934435
4931428F04Rik	ENSMUSG00000014837	0.0187171	0.813963	0.941443
4931428L18Rik	ENSMUSG00000086727	-0.82679	0.787038	1
4931429L15Rik	ENSMUSG00000056617	-1.00828	0.186123	1
4931429P17Rik	ENSMUSG00000047324	-0.177586	0.953727	1
4931431B13Rik	ENSMUSG00000108354	-0.12673	0.947969	1
4931431C16Rik	ENSMUSG00000055061	0.110951	0.97108	1
4931439C15Rik	ENSMUSG00000117661	-0.75179	0.492819	1
4931440P22Rik	ENSMUSG00000074580	-0.00955138	0.970943	0.993442
4932411K12Rik	ENSMUSG00000100733	0.543751	0.841201	1
4932412D23Rik	ENSMUSG00000075070	1.82581	0.138121	1
4932413F04Rik	ENSMUSG00000099616	0.478228	0.652434	1
4932415M13Rik	ENSMUSG00000062036	-0.82679	0.787038	1
4932422M17Rik	ENSMUSG00000105881	0.0884302	0.819342	0.942692
4932435O22Rik	ENSMUSG00000062391	1.0914	0.174939	1
4932438A13Rik	ENSMUSG00000037270	-0.0741061	0.108262	0.393972
4932438H23Rik	ENSMUSG00000039851	0.186409	0.595684	0.851776
4932441J04Rik	ENSMUSG00000097216	-0.0577414	0.677717	0.890004
4932442E05Rik	ENSMUSG00000104443	-0.337975	0.459249	0.770837
4932443L11Rik	ENSMUSG00000086805	-0.0768828	0.868496	0.960068
4932702P03Rik	ENSMUSG00000086796	-0.0222815	0.953232	0.987647
4933400B14Rik	ENSMUSG00000117364	-1.13863	0.709747	1
4933400C23Rik	ENSMUSG00000101734	-0.443368	0.77385	1
4933400F21Rik	ENSMUSG00000102009	1.29311	0.0952553	1
4933401D09Rik	ENSMUSG00000116924	-1.03938	0.734092	1
4933402C06Rik	ENSMUSG00000102004	0.34006	0.850283	1
4933402D24Rik	ENSMUSG00000025961	0.137261	0.568783	0.837477
4933402J15Rik	ENSMUSG00000115845	0.477539	0.741684	1
4933402N03Rik	ENSMUSG00000013668	-0.423629	0.858452	1
4933403J19Rik	ENSMUSG00000118000	0.869113	0.33302	1
4933403L11Rik	ENSMUSG00000103321	0.54375	0.788502	1
4933403O08Rik	ENSMUSG00000079460	1.14819	0.537499	1
4933404I11Rik	ENSMUSG00000101153	0.543765	0.596382	1
4933404K08Rik	ENSMUSG00000085122	1.12082	0.714188	1
4933404O12Rik	ENSMUSG00000097908	-0.172601	0.0119356	0.105016
4933405D12Rik	ENSMUSG00000097852	-1.17958	0.296667	1
4933405L10Rik	ENSMUSG00000013158	1.13808	0.0722249	1
4933405O20Rik	ENSMUSG00000084234	-0.120786	0.930533	1
4933406B15Rik	ENSMUSG00000112421	-0.651224	0.523	1
4933406B17Rik	ENSMUSG00000110427	-2.07169	0.0652519	1
4933406C10Rik	ENSMUSG00000097494	0.0257601	0.921855	0.977103
4933406G16Rik	ENSMUSG00000086025	-1.98127	0.464761	1
4933406I18Rik	ENSMUSG00000087475	-0.1292	0.625699	0.864905
4933406J09Rik	ENSMUSG00000107666	-0.0216693	0.981168	1
4933406J10Rik	ENSMUSG00000086690	1.30978	0.189724	1
4933406K04Rik	ENSMUSG00000085820	-0.82679	0.787038	1
4933406P04Rik	ENSMUSG00000069713	-0.740778	0.0530516	0.263301
4933407E24Rik	ENSMUSG00000073759	-0.539254	0.50683	1
4933407I05Rik	ENSMUSG00000111836	-0.439002	0.476905	1
4933407I08Rik	ENSMUSG00000084959	-1.1636	0.21856	1
4933407K13Rik	ENSMUSG00000087396	-0.0742224	0.630939	0.867756
4933407L21Rik	ENSMUSG00000026224	0.236844	0.164368	0.483867
4933408J17Rik	ENSMUSG00000097407	-0.443539	0.717329	1
4933408N05Rik	ENSMUSG00000084848	-0.531685	0.689162	1
4933409K07Rik	ENSMUSG00000096256	-0.0635388	0.598903	0.853531
4933411E02Rik	ENSMUSG00000110876	2.29199	0.218704	1
4933411E08Rik	ENSMUSG00000112500	-0.740307	0.766868	1
4933411K16Rik	ENSMUSG00000090369	0.1332	0.90101	1
4933411O13Rik	ENSMUSG00000045178	0.367136	0.751813	1
4933412A08Rik	ENSMUSG00000043623	0.611273	0.77899	1
4933412E12Rik	ENSMUSG00000112627	-0.238664	0.17773	0.502006
4933412L11Rik	ENSMUSG00000108227	0.597035	0.578801	1
4933412O06Rik	ENSMUSG00000113960	-0.00713627	0.974352	0.993651
4933413C19Rik	ENSMUSG00000089952	-0.466125	0.861812	1
4933413J09Rik	ENSMUSG00000021874	-1.43829	0.125618	1
4933413L06Rik	ENSMUSG00000079048	0.39294	0.800831	1
4933415A04Rik	ENSMUSG00000045877	0.941049	0.0620404	0.289326
4933415J04Rik	ENSMUSG00000105735	0.635954	0.72535	1
4933416E14Rik	ENSMUSG00000086996	0.930062	0.0463106	1
4933416I08Rik	ENSMUSG00000079593	-0.0610011	0.414764	0.741134
4933417C20Rik	ENSMUSG00000103006	2.1397	0.015944	1
4933417D19Rik	ENSMUSG00000097637	-0.474926	0.166928	0.486941
4933417E11Rik	ENSMUSG00000101848	1.7798	0.28219	1
4933417G07Rik	ENSMUSG00000106572	1.10015	0.498029	1
4933417O13Rik	ENSMUSG00000101360	-0.655605	0.361298	1
4933421A08Rik	ENSMUSG00000086443	1.23626	0.176709	1
4933421D24Rik	ENSMUSG00000110410	-1.08883	0.496275	1
4933421O10Rik	ENSMUSG00000085037	0.213381	0.0249222	0.167477
4933422A05Rik	ENSMUSG00000111746	-2.33787	0.307471	1
4933423P22Rik	ENSMUSG00000085471	0.0096056	0.987499	1
4933424G05Rik	ENSMUSG00000117450	-0.587045	0.198585	0.532553
4933424G06Rik	ENSMUSG00000102416	-0.0999757	0.772983	0.926453
4933424L21Rik	ENSMUSG00000085719	0.807909	0.563713	1
4933424M12Rik	ENSMUSG00000087289	0.388761	0.617189	1
4933424N20Rik	ENSMUSG00000106766	-0.690135	0.745231	1
4933425D22Rik	ENSMUSG00000107164	0.162388	0.885879	1
4933425M03Rik	ENSMUSG00000106508	-0.864578	0.513448	1
4933426B08Rik	ENSMUSG00000116644	-0.462142	0.622898	1
4933426K07Rik	ENSMUSG00000086933	-0.681286	0.653274	1
4933427D06Rik	ENSMUSG00000055403	-0.74598	0.628241	1
4933427D14Rik	ENSMUSG00000020807	0.57562	0.205574	0.540747
4933427E11Rik	ENSMUSG00000044276	-1.9812	0.220614	1
4933427E13Rik	ENSMUSG00000033015	-1.95493	0.334459	1
4933427G23Rik	ENSMUSG00000086697	-0.46762	0.124464	0.421737
4933427I04Rik	ENSMUSG00000073761	0.335838	0.5335	0.818068
4933427I22Rik	ENSMUSG00000085928	-0.428545	0.257941	0.603915
4933427J07Rik	ENSMUSG00000087267	1.54488	0.586951	1
4933428C19Rik	ENSMUSG00000086355	0.39459	0.763718	1
4933428G20Rik	ENSMUSG00000047988	-0.0600346	0.840115	0.949599
4933428P19Rik	ENSMUSG00000105203	-0.239866	0.838068	1
4933429H19Rik	ENSMUSG00000097786	1.18965	0.593262	1
4933429O19Rik	ENSMUSG00000115008	0.675332	0.756815	1
4933430A20Rik	ENSMUSG00000110116	0.471619	0.877527	1
4933430H06Rik	ENSMUSG00000107172	2.97001	0.0570994	1
4933430I17Rik	ENSMUSG00000058046	0.263677	0.649819	1
4933430M04Rik	ENSMUSG00000086892	1.0824	0.357747	1
4933431C10Rik	ENSMUSG00000108923	0.300777	0.532911	0.817952
4933431E20Rik	ENSMUSG00000086968	-0.0682823	0.0842419	0.343487
4933431G14Rik	ENSMUSG00000108709	0.0733386	0.890613	0.967256
4933431K14Rik	ENSMUSG00000103715	0.0637853	0.734677	0.911746
4933431K23Rik	ENSMUSG00000086451	1.45922	0.209277	1
4933431M02Rik	ENSMUSG00000107496	0.471619	0.877527	1
4933432I03Rik	ENSMUSG00000114980	-0.857356	0.154746	1
4933432I09Rik	ENSMUSG00000116557	-0.52277	0.139587	0.446003
4933432K03Rik	ENSMUSG00000108811	0.271494	0.742494	1
4933433G08Rik	ENSMUSG00000111807	-0.82679	0.787038	1
4933433G15Rik	ENSMUSG00000097021	-0.179261	0.807354	1
4933433G19Rik	ENSMUSG00000114362	-0.148688	0.448672	0.76302
4933434E20Rik	ENSMUSG00000027942	0.0229934	0.797735	0.935558
4933435E02Rik	ENSMUSG00000117650	-1.84568	0.415073	1
4933436F18Rik	ENSMUSG00000104380	-2.57678	0.393946	1
4933436I20Rik	ENSMUSG00000100580	-0.538254	0.86039	1
4933436N17Rik	ENSMUSG00000114746	-1.41821	0.388512	1
4933436P19Rik	ENSMUSG00000112623	-0.538254	0.86039	1
4933437G19Rik	ENSMUSG00000104719	0.54375	0.787111	1
4933439C10Rik	ENSMUSG00000072893	-0.0291808	0.807228	0.938363
4933439K11Rik	ENSMUSG00000085184	-0.446792	0.438684	0.756145
4933439N14Rik	ENSMUSG00000109582	-0.339727	0.837348	1
4933440M02Rik	ENSMUSG00000045928	-1.00788	0.350285	1
4933440N22Rik	ENSMUSG00000042087	-0.459716	0.29165	0.639689
5031410I06Rik	ENSMUSG00000051940	2.41826	0.209259	1
5031415H12Rik	ENSMUSG00000097282	-0.794185	0.110984	0.398618
5031425E22Rik	ENSMUSG00000073147	-0.0936154	0.482567	0.786069
5031425F14Rik	ENSMUSG00000085129	0.290416	0.665544	1
5031434C07Rik	ENSMUSG00000044574	-0.0814212	0.945016	1
5031434O11Rik	ENSMUSG00000097885	0.0417826	0.780525	0.92948
5031439G07Rik	ENSMUSG00000036046	0.0631044	0.182802	0.509541
5033403F01Rik	ENSMUSG00000096932	0.107618	0.86892	1
5033404E19Rik	ENSMUSG00000102185	0.229642	0.683779	1
5033406O09Rik	ENSMUSG00000113769	-0.311714	0.586318	1
5033417F24Rik	ENSMUSG00000097251	-0.0978977	0.666748	0.885394
5033421B08Rik	ENSMUSG00000112276	1.66291	0.00506607	1
5033424D13Rik	ENSMUSG00000112981	-1.32077	0.411451	1
5033426O07Rik	ENSMUSG00000097097	0.958031	0.12776	1
5033430I15Rik	ENSMUSG00000038152	-0.291427	0.406212	0.735242
5330406M23Rik	ENSMUSG00000104030	-0.265615	0.562689	0.83429
5330409N07Rik	ENSMUSG00000113927	-0.109623	0.950769	1
5330411J11Rik	ENSMUSG00000087455	0.251287	0.846685	1
5330411O13Rik	ENSMUSG00000108603	-0.820188	0.641829	1
5330413P13Rik	ENSMUSG00000086822	0.236664	0.171562	0.49428
5330416C01Rik	ENSMUSG00000054944	0.0436906	0.82739	0.945815
5330425B07Rik	ENSMUSG00000105729	-0.189655	0.727361	1
5330429C05Rik	ENSMUSG00000085896	1.8609	0.164471	1
5330431K02Rik	ENSMUSG00000114282	-0.0798173	0.864112	0.958825
5330432J10Rik	ENSMUSG00000111212	-0.715996	0.269395	1
5330434G04Rik	ENSMUSG00000087620	0.191257	0.0530262	0.263246
5330437M03Rik	ENSMUSG00000106855	0.520412	0.50432	1
5330438D12Rik	ENSMUSG00000052291	-0.308466	0.0404277	0.224392
5330438I03Rik	ENSMUSG00000091393	-0.662042	0.249549	1
5330439A09Rik	ENSMUSG00000089708	0.500535	0.650131	1
5330439K02Rik	ENSMUSG00000097827	-0.567732	0.0655166	0.298116
5330439M10Rik	ENSMUSG00000112470	-0.538254	0.86039	1
5430400D12Rik	ENSMUSG00000097699	0.101351	0.807081	0.938363
5430401H09Rik	ENSMUSG00000112071	1.83941	0.493024	1
5430402O13Rik	ENSMUSG00000085776	-0.0379915	0.885636	0.964987
5430403G16Rik	ENSMUSG00000072763	0.237012	0.250426	0.595933
5430403N17Rik	ENSMUSG00000109761	-0.674576	0.612904	1
5430405H02Rik	ENSMUSG00000085741	0.0444366	0.801698	0.936661
5430414B19Rik	ENSMUSG00000114419	-0.168962	0.716782	0.90365
5430416N02Rik	ENSMUSG00000097772	-0.0900395	0.632846	0.868468
5430420F09Rik	ENSMUSG00000102808	0.340167	0.75109	1
5430421F17Rik	ENSMUSG00000110140	0.56068	0.412025	1
5430425E15Rik	ENSMUSG00000114751	0.350492	0.770904	1
5430425K12Rik	ENSMUSG00000114554	-0.898266	0.548723	1
5430427M07Rik	ENSMUSG00000085004	0.183082	0.947597	1
5430427N15Rik	ENSMUSG00000104684	-1.03699	0.102799	1
5430430B14Rik	ENSMUSG00000109953	0.473305	0.459304	1
5430431A17Rik	ENSMUSG00000108322	-0.132919	0.828353	1
5430434F05Rik	ENSMUSG00000108780	0.896518	0.114056	1
5430437J10Rik	ENSMUSG00000110018	-0.98511	0.649307	1
5430440P10Rik	ENSMUSG00000115548	0.855356	0.377856	1
5530400K19Rik	ENSMUSG00000102404	-1.23248	0.492672	1
5530401A14Rik	ENSMUSG00000020703	0.361692	0.452238	1
5530402G07Rik	ENSMUSG00000114723	-0.817213	0.328798	1
5530601H04Rik	ENSMUSG00000087174	0.0706233	0.551567	0.828744
5730403I07Rik	ENSMUSG00000099170	1.47884	0.115449	1
5730405O15Rik	ENSMUSG00000087424	-0.335905	0.409236	0.737435
5730408A14Rik	ENSMUSG00000104343	0.610256	0.45325	1
5730409E04Rik	ENSMUSG00000073755	-0.0284694	0.483456	0.787039
5730412P04Rik	ENSMUSG00000087553	0.592633	0.622401	1
5730414N17Rik	ENSMUSG00000116506	0.141623	0.607322	0.857027
5730416F02Rik	ENSMUSG00000081793	-2.16246	0.356295	1
5730419F03Rik	ENSMUSG00000099364	-1.13718	0.650331	1
5730420D15Rik	ENSMUSG00000097766	-0.191081	0.790032	1
5730435O14Rik	ENSMUSG00000091370	-1.10572	0.338232	1
5730455P16Rik	ENSMUSG00000057181	0.0676197	0.208441	0.544374
5730471H19Rik	ENSMUSG00000087179	-0.290779	0.481059	0.785124
5730480H06Rik	ENSMUSG00000029089	0.0239855	0.806901	0.938363
5730507A11Rik	ENSMUSG00000107468	0.114161	0.905835	1
5730507C01Rik	ENSMUSG00000073197	0.314286	0.700796	1
5730521K06Rik	ENSMUSG00000116145	-0.337104	0.497037	0.795378
5730522E02Rik	ENSMUSG00000032985	0.0730966	0.691726	0.895195
5830405F06Rik	ENSMUSG00000103586	-1.73528	0.23424	1
5830408C22Rik	ENSMUSG00000110148	-0.00798617	0.974701	0.993731
5830411K02Rik	ENSMUSG00000105421	0.760156	0.803836	1
5830415G21Rik	ENSMUSG00000102895	0.255213	0.904433	1
5830416I19Rik	ENSMUSG00000106219	0.292495	0.614252	1
5830417I10Rik	ENSMUSG00000078684	-0.0912687	0.297468	0.644176
5830418P13Rik	ENSMUSG00000086236	0.436844	0.213737	0.551734
5830428M24Rik	ENSMUSG00000113035	0.760156	0.803836	1
5830432E09Rik	ENSMUSG00000097471	-0.249192	0.709464	1
5830444B04Rik	ENSMUSG00000084803	-0.074674	0.746577	0.916625
5830444F18Rik	ENSMUSG00000102744	1.12272	0.619368	1
5830448L01Rik	ENSMUSG00000115007	0.0236628	0.911398	0.972736
5830454E08Rik	ENSMUSG00000052658	0.240199	0.571983	0.839669
5830462I19Rik	ENSMUSG00000091102	0.346171	0.515075	1
5830462O15Rik	ENSMUSG00000110972	0.971524	0.334509	1
5830468F06Rik	ENSMUSG00000098322	2.01344	0.00968536	1
5830487J09Rik	ENSMUSG00000104830	-0.195349	0.716066	1
5930403N24Rik	ENSMUSG00000046463	-0.691327	0.142647	0.451865
5930409G06Rik	ENSMUSG00000103477	0.156339	0.311846	0.656214
5930411N13Rik	ENSMUSG00000104970	0.146625	0.843608	1
5930420M18Rik	ENSMUSG00000107201	-0.0267604	0.908217	0.972306
5930430L01Rik	ENSMUSG00000106951	0.0229668	0.89316	0.967684
5930435M05Rik	ENSMUSG00000108861	-1.54533	0.55804	1
5930438M14Rik	ENSMUSG00000114590	0.0757875	0.754176	0.919214
5S_rRNA	ENSMUSG00002074925	-0.331866	0.332852	0.675769
5S_rRNA	ENSMUSG00002074949	1.72988	0.570165	1
5S_rRNA	ENSMUSG00002074968	-0.776338	0.752391	1
5S_rRNA	ENSMUSG00002074980	-0.538254	0.86039	1
5S_rRNA	ENSMUSG00002074991	2.05492	0.41978	1
5S_rRNA	ENSMUSG00002074996	-0.0524931	0.978812	1
5S_rRNA	ENSMUSG00002075037	1.08678	0.667734	1
5S_rRNA	ENSMUSG00002075044	0.760156	0.803836	1
5S_rRNA	ENSMUSG00002075051	0.968279	0.561891	1
5S_rRNA	ENSMUSG00002075061	-2.13543	0.271893	1
5S_rRNA	ENSMUSG00002075067	-0.0975625	0.957718	1
5S_rRNA	ENSMUSG00002075080	-0.531141	0.753804	1
5S_rRNA	ENSMUSG00002075087	-1.37251	0.112637	1
5S_rRNA	ENSMUSG00002075093	1.12082	0.714188	1
5S_rRNA	ENSMUSG00002075098	1.00488	0.627617	1
5S_rRNA	ENSMUSG00002075135	1.5069	0.48585	1
5S_rRNA	ENSMUSG00002075149	-0.709719	0.245409	0.589321
5S_rRNA	ENSMUSG00002075160	2.09255	0.409864	1
5S_rRNA	ENSMUSG00002075181	0.183083	0.951815	1
5S_rRNA	ENSMUSG00002075183	-0.538254	0.86039	1
5S_rRNA	ENSMUSG00002075220	-1.76313	0.322103	1
5S_rRNA	ENSMUSG00002075235	0.110951	0.97108	1
5S_rRNA	ENSMUSG00002075302	1.65155	0.588168	1
5S_rRNA	ENSMUSG00002075331	1.84962	0.441184	1
5S_rRNA	ENSMUSG00002075358	0.110951	0.97108	1
5S_rRNA	ENSMUSG00002075406	0.097901	0.95049	1
5S_rRNA	ENSMUSG00002075426	-0.538254	0.86039	1
5S_rRNA	ENSMUSG00002075438	-2.53192	0.118234	1
5S_rRNA	ENSMUSG00002075441	0.0663248	0.958116	1
5S_rRNA	ENSMUSG00002075461	1.12082	0.710897	1
5S_rRNA	ENSMUSG00002075471	-0.538254	0.86039	1
5S_rRNA	ENSMUSG00002075483	-2.87073	0.341338	1
5S_rRNA	ENSMUSG00002075499	-1.73506	0.338461	1
5S_rRNA	ENSMUSG00002075503	0.551845	0.625333	1
5S_rRNA	ENSMUSG00002075561	0.331322	0.848997	1
5S_rRNA	ENSMUSG00002075616	-0.538254	0.86039	1
5S_rRNA	ENSMUSG00002075654	1.12082	0.714188	1
5S_rRNA	ENSMUSG00002075656	-0.797454	0.696978	1
5S_rRNA	ENSMUSG00002075784	-0.0543261	0.98114	1
5S_rRNA	ENSMUSG00002075793	-0.538254	0.86039	1
5S_rRNA	ENSMUSG00002075809	0.471619	0.877527	1
5S_rRNA	ENSMUSG00002075824	2.43007	0.25223	1
5S_rRNA	ENSMUSG00002075871	-0.538254	0.86039	1
5S_rRNA	ENSMUSG00002075876	0.636434	0.677425	1
5S_rRNA	ENSMUSG00002075924	-1.13815	0.688317	1
5S_rRNA	ENSMUSG00002075945	-2.14024	0.170466	1
5S_rRNA	ENSMUSG00002075972	-0.805184	0.648984	1
5S_rRNA	ENSMUSG00002075974	0.471619	0.866998	1
5S_rRNA	ENSMUSG00002076000	-0.177586	0.953727	1
5S_rRNA	ENSMUSG00002076031	-1.22898	0.557103	1
5S_rRNA	ENSMUSG00002076066	-0.82679	0.787038	1
5S_rRNA	ENSMUSG00002076069	-2.00968	0.405721	1
5S_rRNA	ENSMUSG00002076076	0.760156	0.803836	1
5S_rRNA	ENSMUSG00002076082	-0.920722	0.674682	1
5S_rRNA	ENSMUSG00002076104	0.165527	0.932629	1
5S_rRNA	ENSMUSG00002076115	-2.54752	0.12872	1
5S_rRNA	ENSMUSG00002076141	-0.314703	0.86371	1
5S_rRNA	ENSMUSG00002076210	2.30167	0.291667	1
5S_rRNA	ENSMUSG00002076212	1.51147	0.296917	1
5S_rRNA	ENSMUSG00002076233	0.471618	0.863815	1
5S_rRNA	ENSMUSG00002076270	-0.995044	0.715837	1
5S_rRNA	ENSMUSG00002076314	-0.82679	0.787038	1
5S_rRNA	ENSMUSG00002076332	-1.64925	0.483646	1
5S_rRNA	ENSMUSG00002076358	-0.466124	0.866751	1
5S_rRNA	ENSMUSG00002076379	0.183082	0.946885	1
5S_rRNA	ENSMUSG00002076395	-0.538254	0.86039	1
5S_rRNA	ENSMUSG00002076438	1.32357	0.291004	1
5S_rRNA	ENSMUSG00002076528	0.515798	0.388314	1
5S_rRNA	ENSMUSG00002076551	-0.82679	0.787038	1
5S_rRNA	ENSMUSG00002076573	-1.82885	0.464559	1
5S_rRNA	ENSMUSG00002076575	-0.826792	0.776508	1
5S_rRNA	ENSMUSG00002076608	-1.13931	0.527757	1
5S_rRNA	ENSMUSG00002076627	-0.196473	0.876332	1
5S_rRNA	ENSMUSG00002076634	1.57096	0.570959	1
5S_rRNA	ENSMUSG00002076636	0.255214	0.923658	1
5S_rRNA	ENSMUSG00002076656	-0.728542	0.685523	1
5S_rRNA	ENSMUSG00002076657	1.12082	0.714188	1
5S_rRNA	ENSMUSG00002076681	1.5245	0.55391	1
5S_rRNA	ENSMUSG00002076700	-0.087915	0.950348	1
5S_rRNA	ENSMUSG00002076760	0.574009	0.562688	1
5S_rRNA	ENSMUSG00002076783	-1.57698	0.553667	1
5S_rRNA	ENSMUSG00002076838	-1.92093	0.305112	1
5S_rRNA	ENSMUSG00002076842	-0.495675	0.603745	1
5S_rRNA	ENSMUSG00002076888	-1.30856	0.620827	1
5S_rRNA	ENSMUSG00002076914	-1.3437	0.593395	1
5S_rRNA	ENSMUSG00002076960	-0.39426	0.609276	1
5S_rRNA	ENSMUSG00002076974	-0.538254	0.86039	1
5S_rRNA	ENSMUSG00002076977	-0.538254	0.86039	1
6030400A10Rik	ENSMUSG00000105326	0.295626	0.693636	1
6030407O03Rik	ENSMUSG00000100301	0.13413	0.726905	0.908621
6030442K20Rik	ENSMUSG00000097760	-0.104419	0.779808	0.929287
6030443J06Rik	ENSMUSG00000097207	-0.481535	0.158058	0.475129
6030445D17Rik	ENSMUSG00000066178	-1.02922	0.138135	1
6030458C11Rik	ENSMUSG00000022195	-0.110621	0.0357216	0.208109
6030466F02Rik	ENSMUSG00000110599	-1.0843	0.614631	1
6030468B19Rik	ENSMUSG00000025573	-1.07045	0.293839	1
6030498E09Rik	ENSMUSG00000051361	1.35258	0.296731	1
6230400D17Rik	ENSMUSG00000097577	0.0879871	0.523763	0.812818
6330403K07Rik	ENSMUSG00000018451	0.0768008	0.0626378	0.290494
6330403L08Rik	ENSMUSG00000075585	-0.181175	0.00154517	0.0248827
6330408M09Rik	ENSMUSG00000116733	0.273099	0.516195	0.807745
6330409D20Rik	ENSMUSG00000009551	0.0981136	0.65418	0.878895
6330410L21Rik	ENSMUSG00000105960	1.14111	0.103802	1
6330411D24Rik	ENSMUSG00000110067	-0.650924	0.329553	1
6330415B21Rik	ENSMUSG00000108077	-0.500065	0.453034	1
6330415G19Rik	ENSMUSG00000117322	-0.0471621	0.871897	0.960943
6330418K02Rik	ENSMUSG00000085227	-0.307241	0.310967	0.655783
6330419E04Rik	ENSMUSG00000107414	-0.512512	0.565066	1
6330420H09Rik	ENSMUSG00000109898	-1.97078	0.0672198	1
6330537M06Rik	ENSMUSG00000110575	0.306521	0.449005	0.763304
6330549D23Rik	ENSMUSG00000045327	-0.163931	0.488709	0.78938
6330562C20Rik	ENSMUSG00000093424	0.381013	0.545188	1
6330576A10Rik	ENSMUSG00000115821	-0.243568	0.674225	1
6430500D05Rik	ENSMUSG00000105481	-0.446294	0.760577	1
6430503K07Rik	ENSMUSG00000053545	1.17644	0.0114467	0.101702
6430511E19Rik	ENSMUSG00000102555	-0.306341	0.124263	0.421443
6430548M08Rik	ENSMUSG00000031824	0.0288448	0.296425	0.643127
6430550D23Rik	ENSMUSG00000074646	-0.246648	0.467581	0.776787
6430553K19Rik	ENSMUSG00000116755	0.971805	0.0199844	0.147055
6430562O15Rik	ENSMUSG00000097828	-0.115714	0.751345	0.918648
6430571L13Rik	ENSMUSG00000037977	0.0102772	0.950182	0.985911
6430573P05Rik	ENSMUSG00000102545	0.0930979	0.682164	0.89148
6430584L05Rik	ENSMUSG00000108228	-0.0411496	0.75813	0.920291
6430590A07Rik	ENSMUSG00000097583	0.0110509	0.964789	0.991247
6430628N08Rik	ENSMUSG00000034185	-0.143887	0.751251	0.918594
6430710C18Rik	ENSMUSG00000085427	-0.170343	0.913518	1
6430710M23Rik	ENSMUSG00000110127	-0.0926796	0.876553	1
6530401F13Rik	ENSMUSG00000091947	-0.859502	0.343015	1
6530402F18Rik	ENSMUSG00000079499	-0.0177517	0.82728	0.945801
6530403H02Rik	ENSMUSG00000098097	-0.32664	0.12056	0.414936
6530409C15Rik	ENSMUSG00000043340	-0.109268	0.705803	0.900684
6530411M01Rik	ENSMUSG00000097049	-0.128615	0.752229	0.918942
6530413G14Rik	ENSMUSG00000111856	1.08325	0.542152	1
6530437J22Rik	ENSMUSG00000109111	-0.685045	0.520336	1
6720427I07Rik	ENSMUSG00000097375	-0.135311	0.304024	0.650351
6720464F23Rik	ENSMUSG00000103432	-0.209045	0.787392	1
6720468P15Rik	ENSMUSG00000117655	-0.810812	0.112069	0.400521
6720469O03Rik	ENSMUSG00000108507	0.445163	0.719725	1
6720475M21Rik	ENSMUSG00000107009	0.0200526	0.989395	1
6720482G16Rik	ENSMUSG00000106553	0.255213	0.914721	1
6720483E21Rik	ENSMUSG00000097934	0.321708	0.508465	0.80244
6720489N17Rik	ENSMUSG00000072066	0.432381	0.00480485	0.0557381
6820402A03Rik	ENSMUSG00000103706	-0.193623	0.665389	0.884482
6820408C15Rik	ENSMUSG00000032680	-0.118654	0.583396	0.845552
6820431F20Rik	ENSMUSG00000071796	-0.0211051	0.822358	0.944162
7120432I05Rik	ENSMUSG00000116888	0.68327	0.653136	1
7330404K18Rik	ENSMUSG00000084942	1.12082	0.688682	1
7330423F06Rik	ENSMUSG00000105870	-1.11566	0.49934	1
7530428D23Rik	ENSMUSG00000103441	-1.79571	0.0179016	1
7630403G23Rik	ENSMUSG00000098758	1.53549	0.00150623	0.0243975
7SK	ENSMUSG00002074854	1.03502	0.243154	1
7SK	ENSMUSG00002074873	-0.637513	0.784799	1
7SK	ENSMUSG00002074882	-0.466124	0.868086	1
7SK	ENSMUSG00002074897	1.12082	0.714188	1
7SK	ENSMUSG00002074913	0.297009	0.819699	1
7SK	ENSMUSG00002074958	-1.40725	0.494818	1
7SK	ENSMUSG00002074988	-0.82679	0.787038	1
7SK	ENSMUSG00002074998	-0.538254	0.86039	1
7SK	ENSMUSG00002075015	-0.538254	0.86039	1
7SK	ENSMUSG00002075029	-1.45333	0.289472	1
7SK	ENSMUSG00002075032	-0.88146	0.592075	1
7SK	ENSMUSG00002075070	0.606121	0.51959	1
7SK	ENSMUSG00002075088	0.150154	0.866357	1
7SK	ENSMUSG00002075114	1.50888	0.524975	1
7SK	ENSMUSG00002075116	1.48199	0.616464	1
7SK	ENSMUSG00002075137	-0.406404	0.558321	1
7SK	ENSMUSG00002075260	-1.39541	0.390295	1
7SK	ENSMUSG00002075291	-1.74213	0.407572	1
7SK	ENSMUSG00002075298	-0.538254	0.86039	1
7SK	ENSMUSG00002075327	0.760156	0.803836	1
7SK	ENSMUSG00002075351	-0.402005	0.839781	1
7SK	ENSMUSG00002075359	-0.466124	0.8703	1
7SK	ENSMUSG00002075380	-0.82679	0.787038	1
7SK	ENSMUSG00002075409	1.12082	0.714188	1
7SK	ENSMUSG00002075427	-1.1375	0.662144	1
7SK	ENSMUSG00002075429	-0.82679	0.787038	1
7SK	ENSMUSG00002075432	-0.306115	0.877629	1
7SK	ENSMUSG00002075446	0.665704	0.555668	1
7SK	ENSMUSG00002075496	0.313742	0.794287	1
7SK	ENSMUSG00002075512	-0.105457	0.964965	1
7SK	ENSMUSG00002075529	-0.323816	0.848637	1
7SK	ENSMUSG00002075558	-0.333558	0.857689	1
7SK	ENSMUSG00002075567	0.24301	0.830738	1
7SK	ENSMUSG00002075636	2.84887	0.342626	1
7SK	ENSMUSG00002075689	0.471619	0.877527	1
7SK	ENSMUSG00002075727	1.72988	0.570165	1
7SK	ENSMUSG00002075732	1.12082	0.714188	1
7SK	ENSMUSG00002075739	-0.449005	0.767881	1
7SK	ENSMUSG00002075789	0.236725	0.509981	0.803536
7SK	ENSMUSG00002075798	-0.0990747	0.960922	1
7SK	ENSMUSG00002075802	-0.177587	0.951484	1
7SK	ENSMUSG00002075826	-1.13265	0.700946	1
7SK	ENSMUSG00002075843	-1.34497	0.555731	1
7SK	ENSMUSG00002075858	-0.2673	0.848355	1
7SK	ENSMUSG00002075885	1.48872	0.447452	1
7SK	ENSMUSG00002075903	1.27685	0.522532	1
7SK	ENSMUSG00002075909	-0.530481	0.676221	1
7SK	ENSMUSG00002075941	0.543751	0.829726	1
7SK	ENSMUSG00002075965	-0.538254	0.86039	1
7SK	ENSMUSG00002075985	-1.23818	0.67255	1
7SK	ENSMUSG00002075987	-0.944252	0.432975	1
7SK	ENSMUSG00002076022	-0.998469	0.354797	1
7SK	ENSMUSG00002076030	-0.82679	0.787038	1
7SK	ENSMUSG00002076050	-0.538254	0.86039	1
7SK	ENSMUSG00002076052	-1.20339	0.482079	1
7SK	ENSMUSG00002076053	0.150764	0.920583	1
7SK	ENSMUSG00002076087	1.90227	0.46942	1
7SK	ENSMUSG00002076149	-1.40804	0.565891	1
7SK	ENSMUSG00002076153	1.31436	0.516727	1
7SK	ENSMUSG00002076174	-0.264535	0.75749	1
7SK	ENSMUSG00002076180	-0.466122	0.878944	1
7SK	ENSMUSG00002076204	0.760156	0.803836	1
7SK	ENSMUSG00002076208	0.42837	0.587476	1
7SK	ENSMUSG00002076216	-0.124156	0.961886	1
7SK	ENSMUSG00002076234	1.84439	0.158473	1
7SK	ENSMUSG00002076261	0.0745895	0.954938	1
7SK	ENSMUSG00002076269	-0.826792	0.778594	1
7SK	ENSMUSG00002076271	-0.714991	0.786489	1
7SK	ENSMUSG00002076277	1.75497	0.520772	1
7SK	ENSMUSG00002076290	-0.024749	0.986871	1
7SK	ENSMUSG00002076304	0.150992	0.777981	0.92843
7SK	ENSMUSG00002076315	-0.647754	0.41893	1
7SK	ENSMUSG00002076323	0.0027725	0.998592	1
7SK	ENSMUSG00002076327	-1.28276	0.577137	1
7SK	ENSMUSG00002076345	-0.538254	0.86039	1
7SK	ENSMUSG00002076394	-0.538254	0.86039	1
7SK	ENSMUSG00002076442	-0.410692	0.660863	1
7SK	ENSMUSG00002076444	-0.174503	0.593765	0.850703
7SK	ENSMUSG00002076462	-1.13863	0.709747	1
7SK	ENSMUSG00002076474	-0.146493	0.903978	1
7SK	ENSMUSG00002076501	0.110951	0.97108	1
7SK	ENSMUSG00002076503	0.471619	0.877527	1
7SK	ENSMUSG00002076527	-0.678909	0.820949	1
7SK	ENSMUSG00002076532	0.682495	0.571523	1
7SK	ENSMUSG00002076553	-0.466127	0.853962	1
7SK	ENSMUSG00002076559	1.59078	0.241559	1
7SK	ENSMUSG00002076600	-0.340445	0.723322	1
7SK	ENSMUSG00002076648	-1.135	0.141312	1
7SK	ENSMUSG00002076675	1.22302	0.176379	1
7SK	ENSMUSG00002076693	-0.775207	0.724939	1
7SK	ENSMUSG00002076733	-1.13863	0.709747	1
7SK	ENSMUSG00002076736	-0.997281	0.593078	1
7SK	ENSMUSG00002076748	0.110951	0.97108	1
7SK	ENSMUSG00002076750	0.255213	0.905159	1
7SK	ENSMUSG00002076773	-0.050279	0.976692	1
7SK	ENSMUSG00002076774	2.35609	0.226725	1
7SK	ENSMUSG00002076781	1.36464	0.529842	1
7SK	ENSMUSG00002076784	-0.973832	0.6632	1
7SK	ENSMUSG00002076804	1.71862	0.464356	1
7SK	ENSMUSG00002076809	0.969535	0.61579	1
7SK	ENSMUSG00002076826	3.37351	0.260452	1
7SK	ENSMUSG00002076841	-0.538254	0.86039	1
7SK	ENSMUSG00002076874	0.255213	0.907277	1
7SK	ENSMUSG00002076882	0.302423	0.882476	1
7SK	ENSMUSG00002076954	0.107729	0.949258	1
7SK	ENSMUSG00002076957	-0.371428	0.472792	1
7SK	ENSMUSG00002076983	0.271413	0.869884	1
7SK	ENSMUSG00002076991	-2.29583	0.207091	1
8030423F21Rik	ENSMUSG00000052295	-0.748035	0.536906	1
8030423J24Rik	ENSMUSG00000021600	-2.28779	0.226014	1
8030442B05Rik	ENSMUSG00000102674	3.33602	0.00893292	1
8030443G20Rik	ENSMUSG00000086483	-0.0529212	0.979302	1
8030445P17Rik	ENSMUSG00000103563	-0.296422	0.662997	1
8030451A03Rik	ENSMUSG00000073821	-0.617021	0.610381	1
8030451O07Rik	ENSMUSG00000116769	0.152359	0.872205	1
8030453O22Rik	ENSMUSG00000085058	-0.0667365	0.718988	0.904711
8030455M16Rik	ENSMUSG00000110507	1.56696	0.36711	1
8030456M14Rik	ENSMUSG00000117768	0.40115	0.449124	0.763351
8030462N17Rik	ENSMUSG00000047466	0.00842787	0.878435	0.962584
8030474K03Rik	ENSMUSG00000046774	-0.337733	0.877693	1
8030487O14Rik	ENSMUSG00000105136	0.183081	0.942657	1
8430406P12Rik	ENSMUSG00000113432	0.230005	0.421555	0.745809
8430419K02Rik	ENSMUSG00000085743	0.807158	0.587405	1
8430422M14Rik	ENSMUSG00000105095	-0.157065	0.53932	0.82173
8430423G03Rik	ENSMUSG00000079069	-0.286103	0.854529	1
8430426J06Rik	ENSMUSG00000115970	0.312691	0.53453	1
8430429K09Rik	ENSMUSG00000034587	-0.139457	0.297774	0.64446
8430430B14Rik	ENSMUSG00000117431	-0.82679	0.787038	1
8430432A02Rik	ENSMUSG00000041878	-0.533558	0.254926	0.60067
8430436N08Rik	ENSMUSG00000086070	0.110951	0.97108	1
9030025P20Rik	ENSMUSG00000116953	0.122082	0.615515	0.860773
9030204H09Rik	ENSMUSG00000086449	-0.0476619	0.972994	1
9030404E10Rik	ENSMUSG00000116660	-0.044844	0.98153	1
9030407P20Rik	ENSMUSG00000097343	0.200543	0.160129	0.477114
9030612E09Rik	ENSMUSG00000045008	-0.00665648	0.975614	0.994065
9030624G23Rik	ENSMUSG00000073158	0.147634	0.560461	0.833237
9130002K18Rik	ENSMUSG00000115837	-0.0670693	0.907637	0.972175
9130008F23Rik	ENSMUSG00000054951	-0.428541	0.670568	1
9130015A21Rik	ENSMUSG00000113985	-0.716193	0.759923	1
9130015G15Rik	ENSMUSG00000108950	-0.604494	0.627794	1
9130017K11Rik	ENSMUSG00000055134	-0.515645	0.133582	0.435808
9130019O22Rik	ENSMUSG00000030823	0.162996	0.319396	0.663776
9130019P16Rik	ENSMUSG00000073067	-0.38384	0.199863	0.533945
9130023H24Rik	ENSMUSG00000062944	-0.0417255	0.839104	0.949547
9130024F11Rik	ENSMUSG00000087022	-0.162099	0.0851292	0.345641
9130204K15Rik	ENSMUSG00000086474	0.183081	0.94288	1
9130213A22Rik	ENSMUSG00000097386	-0.229216	0.520554	0.810297
9130214F15Rik	ENSMUSG00000109237	-1.13549	0.662874	1
9130221H12Rik	ENSMUSG00000090330	0.210135	0.269473	0.616202
9130227L01Rik	ENSMUSG00000099950	-0.437203	0.394707	0.724881
9130230L23Rik	ENSMUSG00000054598	0.760156	0.803836	1
9130230N09Rik	ENSMUSG00000092626	-0.123719	0.55326	0.82949
9130401M01Rik	ENSMUSG00000101892	-0.0669136	0.472966	0.78015
9130409I23Rik	ENSMUSG00000038768	1.04898	0.559091	1
9130410C08Rik	ENSMUSG00000085323	1.37352	0.401139	1
9130604C24Rik	ENSMUSG00000105851	-0.0154734	0.966201	0.991648
9230009I02Rik	ENSMUSG00000072982	-1.08652	0.0724448	1
9230102K24Rik	ENSMUSG00000112398	-2.62892	0.00416626	1
9230104M06Rik	ENSMUSG00000097100	0.543751	0.811517	1
9230106D20Rik	ENSMUSG00000042940	-0.77625	0.750119	1
9230109A22Rik	ENSMUSG00000051237	-0.826793	0.774798	1
9230111E07Rik	ENSMUSG00000087624	0.176199	0.832682	1
9230112E08Rik	ENSMUSG00000070461	-0.221692	0.0326909	0.198188
9230112J17Rik	ENSMUSG00000111761	0.168652	0.645543	0.876125
9230114K14Rik	ENSMUSG00000097145	-0.0470034	0.804946	0.937858
9230116L04Rik	ENSMUSG00000112489	-1.85831	0.33414	1
9230116N13Rik	ENSMUSG00000097403	0.135336	0.817299	1
9230117E06Rik	ENSMUSG00000089874	-0.0136673	0.990475	1
9330020H09Rik	ENSMUSG00000091050	0.00859318	0.980968	0.995414
9330102E08Rik	ENSMUSG00000107879	-0.119511	0.0519572	0.259969
9330104G04Rik	ENSMUSG00000097842	-0.00888138	0.94679	0.98472
9330111N05Rik	ENSMUSG00000097098	1.04073	8.72095e-05	0.00284107
9330117O12Rik	ENSMUSG00000118154	0.495557	0.0784542	0.329886
9330118I20Rik	ENSMUSG00000108242	-0.0100483	0.962643	0.990698
9330121J05Rik	ENSMUSG00000103502	-0.0631975	0.926225	1
9330121K16Rik	ENSMUSG00000110249	-0.196408	0.0109646	0.0988317
9330133O14Rik	ENSMUSG00000121107	-0.0996586	0.474784	0.780983
9330136K24Rik	ENSMUSG00000097781	-0.132167	0.755962	0.9199
9330151L19Rik	ENSMUSG00000097061	-0.0251372	0.810378	0.939537
9330154J02Rik	ENSMUSG00000056031	0.380574	0.248943	0.593862
9330154K18Rik	ENSMUSG00000047807	0.56848	0.458408	1
9330158H04Rik	ENSMUSG00000073154	-0.0089539	0.978058	0.994644
9330159F19Rik	ENSMUSG00000004360	-0.122256	0.0268306	0.175818
9330159M07Rik	ENSMUSG00000097177	0.265678	0.254278	0.600295
9330159N22Rik	ENSMUSG00000113695	-0.177586	0.952003	1
9330160F10Rik	ENSMUSG00000072809	0.116909	0.65209	0.878351
9330161L09Rik	ENSMUSG00000055271	0.662978	0.129176	0.428951
9330162012Rik	ENSMUSG00000086448	0.26236	0.196916	0.530589
9330162B11Rik	ENSMUSG00000103577	1.65076	0.543859	1
9330162G02Rik	ENSMUSG00000109536	-0.165257	0.105397	0.38809
9330171B17Rik	ENSMUSG00000039133	0.159619	0.469837	0.777767
9330175E14Rik	ENSMUSG00000097194	0.922076	0.339736	1
9330175M20Rik	ENSMUSG00000101799	0.184161	0.665534	0.884548
9330179D12Rik	ENSMUSG00000097166	0.205432	0.370774	0.704069
9330182O14Rik	ENSMUSG00000094112	2.14094	0.39107	1
9330185C12Rik	ENSMUSG00000097648	-0.187286	0.835958	1
9330188P03Rik	ENSMUSG00000115149	0.138368	0.472829	0.78015
9330198I05Rik	ENSMUSG00000104904	-0.04601	0.874811	0.961243
9330198N18Rik	ENSMUSG00000086405	0.962835	0.210614	1
9330199G10Rik	ENSMUSG00000114189	1.38237	0.00352632	0.0448475
9430002A10Rik	ENSMUSG00000062704	-0.511044	0.256517	0.6027
9430007M09Rik	ENSMUSG00000106913	1.83154	0.448708	1
9430014N10Rik	ENSMUSG00000116360	-0.0802077	0.958538	1
9430015G10Rik	ENSMUSG00000059939	0.0231459	0.802816	0.937264
9430018G01Rik	ENSMUSG00000107709	0.140789	0.859325	1
9430021M05Rik	ENSMUSG00000054457	0.170313	0.141604	0.450185
9430024E24Rik	ENSMUSG00000085463	-0.85864	0.648605	1
9430025C20Rik	ENSMUSG00000055216	0.231347	0.659784	0.881843
9430031K09Rik	ENSMUSG00000113341	-0.916373	0.2	1
9430034N14Rik	ENSMUSG00000102964	0.563179	0.349992	1
9430037G07Rik	ENSMUSG00000097073	0.0722875	0.734741	0.911746
9430037O13Rik	ENSMUSG00000102246	0.615674	0.550308	1
9430038I01Rik	ENSMUSG00000040139	-0.48626	0.0179399	0.137664
9430041J12Rik	ENSMUSG00000086155	-0.0419935	0.794508	0.934242
9430053O09Rik	ENSMUSG00000102344	-0.295024	0.462187	0.772533
9430060I03Rik	ENSMUSG00000100632	0.461611	0.428352	1
9430062P05Rik	ENSMUSG00000104263	-1.41778	0.52614	1
9430064I24Rik	ENSMUSG00000108402	-0.162234	0.75615	1
9430065F17Rik	ENSMUSG00000097360	-0.0826039	0.819737	0.942974
9430069I07Rik	ENSMUSG00000094447	-2.08474	0.2151	1
9430073C21Rik	ENSMUSG00000085479	0.679976	0.782116	1
9430078K24Rik	ENSMUSG00000112765	0.449997	0.728714	1
9430081H08Rik	ENSMUSG00000111088	-0.913168	0.0603556	0.284536
9430085M18Rik	ENSMUSG00000106164	0.51485	0.010536	0.0961438
9430087J23Rik	ENSMUSG00000103522	0.0173487	0.98871	1
9430091E24Rik	ENSMUSG00000084808	0.0244041	0.857861	0.956823
9430092D12Rik	ENSMUSG00000102205	-0.246223	0.448172	0.762662
9430097D07Rik	ENSMUSG00000075405	0.794654	0.0880654	0.352052
9430099M06Rik	ENSMUSG00000109997	0.77299	0.613878	1
9530003O04Rik	ENSMUSG00000102267	0.510521	0.554148	1
9530013L04Rik	ENSMUSG00000107780	-1.88286	0.280446	1
9530018F02Rik	ENSMUSG00000112150	-0.0549816	0.874101	0.961199
9530020I12Rik	ENSMUSG00000112041	-1.99359	0.132219	1
9530022L04Rik	ENSMUSG00000102369	0.646893	0.690118	1
9530026F06Rik	ENSMUSG00000085447	0.760156	0.803836	1
9530026P05Rik	ENSMUSG00000097462	0.357276	0.0481396	0.24842
9530034E10Rik	ENSMUSG00000086554	-1.8642	0.237486	1
9530036M11Rik	ENSMUSG00000087670	-0.228351	0.848203	1
9530036O11Rik	ENSMUSG00000097726	0.714115	0.00581331	0.0641657
9530046B11Rik	ENSMUSG00000086047	0.744638	0.263581	1
9530050K03Rik	ENSMUSG00000112999	-0.177587	0.951308	1
9530051G07Rik	ENSMUSG00000085982	0.282931	0.387645	0.718787
9530052C20Rik	ENSMUSG00000097858	-0.0235346	0.97672	1
9530052E02Rik	ENSMUSG00000096938	0.729626	0.198726	0.532553
9530053A07Rik	ENSMUSG00000078776	0.937758	0.110887	1
9530056E24Rik	ENSMUSG00000115955	-0.484085	0.397849	1
9530056K15Rik	ENSMUSG00000045345	0.479475	0.17344	0.496132
9530059O14Rik	ENSMUSG00000097736	0.0734536	0.649085	0.877057
9530062K07Rik	ENSMUSG00000108030	0.0430379	0.901732	0.970734
9530068E07Rik	ENSMUSG00000036275	-0.0315175	0.420261	0.745421
9530077C05Rik	ENSMUSG00000036411	-0.0614596	0.616256	0.860773
9530078K11Rik	ENSMUSG00000109268	-0.0494137	0.983017	1
9530080O11Rik	ENSMUSG00000044125	0.0516829	0.826732	0.945474
9530082P21Rik	ENSMUSG00000097006	0.0919021	0.688427	0.893502
9530085L11Rik	ENSMUSG00000107742	-0.208924	0.329969	0.673867
9530086O07Rik	ENSMUSG00000108076	-1.45335	0.0436321	1
9530086P17Rik	ENSMUSG00000115790	1.09018	0.718436	1
9530097N15Rik	ENSMUSG00000106371	0.828363	0.621619	1
9630001P10Rik	ENSMUSG00000097825	-0.208514	0.295264	0.642347
9630002D21Rik	ENSMUSG00000114028	-0.0923856	0.853488	0.95498
9630009A06Rik	ENSMUSG00000115012	-0.129428	0.829516	1
9630010A21Rik	ENSMUSG00000103867	0.421429	0.412054	0.738779
9630013A20Rik	ENSMUSG00000115529	-2.65685	9.93762e-28	2.03534e-24
9630013D21Rik	ENSMUSG00000059027	0.0612807	0.931216	1
9630013K17Rik	ENSMUSG00000086359	-0.0845899	0.879423	0.962851
9630014M24Rik	ENSMUSG00000118257	0.200782	0.494528	0.793559
9630015K15Rik	ENSMUSG00000114284	0.104964	0.896031	1
9630028B13Rik	ENSMUSG00000051295	0.434262	0.256395	0.602662
9630028H03Rik	ENSMUSG00000085631	-1.20413	0.53309	1
9630028I04Rik	ENSMUSG00000117916	0.233348	0.71112	1
9630041A04Rik	ENSMUSG00000057710	-1.31783	0.179599	1
9630050E16Rik	ENSMUSG00000115275	-0.153338	0.741301	1
9830132P13Rik	ENSMUSG00000104763	1.1174	0.659811	1
9830144P21Rik	ENSMUSG00000087528	-0.211779	0.189023	0.518264
9830166K06Rik	ENSMUSG00000117763	-0.0145837	0.953674	0.987793
9930004E17Rik	ENSMUSG00000096052	-0.860119	0.045889	0.240715
9930012K11Rik	ENSMUSG00000044551	-0.0914383	0.708939	0.901357
9930014A18Rik	ENSMUSG00000097493	0.217533	0.237366	0.579221
9930017N22Rik	ENSMUSG00000115276	0.38497	0.391845	0.721928
9930021J03Rik	ENSMUSG00000046138	-0.010273	0.875276	0.961286
9930024M15Rik	ENSMUSG00000111131	-0.32752	0.76856	1
9930038B18Rik	ENSMUSG00000042976	-0.0531165	0.979535	1
9930104L06Rik	ENSMUSG00000044730	0.0515318	0.488597	0.78938
9930111J21Rik1	ENSMUSG00000069893	0.378441	0.448488	0.762988
9930111J21Rik2	ENSMUSG00000069892	0.361014	0.1137	0.402425
9930120I10Rik	ENSMUSG00000108120	-0.298254	0.650254	1
a	ENSMUSG00000027596	-1.58761	0.256058	1
A030001D20Rik	ENSMUSG00000110357	-0.00172364	0.990026	0.997276
A030005L19Rik	ENSMUSG00000113880	-0.470019	0.521219	1
A130006I12Rik	ENSMUSG00000069136	-0.0217039	0.971382	1
A130010J15Rik	ENSMUSG00000079144	0.163465	0.285091	0.632229
A130012E19Rik	ENSMUSG00000112822	-0.230117	0.726022	1
A130014A01Rik	ENSMUSG00000097944	-0.0445702	0.788735	0.932757
A130048G24Rik	ENSMUSG00000102642	0.175017	0.901395	1
A130050O07Rik	ENSMUSG00000102277	-1.06419	0.210123	1
A130051J06Rik	ENSMUSG00000097643	0.684086	0.115926	0.406219
A130071D04Rik	ENSMUSG00000104291	0.471619	0.865808	1
A230001M10Rik	ENSMUSG00000105891	0.715376	4.10777e-07	3.55486e-05
A230004M16Rik	ENSMUSG00000087306	0.172732	0.694193	0.896298
A230005M16Rik	ENSMUSG00000087612	0.288677	0.345436	0.68254
A230006K03Rik	ENSMUSG00000068151	0.017959	0.89844	0.96956
A230009B12Rik	ENSMUSG00000089633	0.708223	0.00195407	0.0296455
A230020J21Rik	ENSMUSG00000097845	1.41933	0.281551	1
A230028O05Rik	ENSMUSG00000096960	-0.995416	0.169657	1
A230051N06Rik	ENSMUSG00000117172	-0.0496934	0.84616	0.952324
A230052G05Rik	ENSMUSG00000020887	0.0794256	0.78632	0.932057
A230056P14Rik	ENSMUSG00000087178	-0.0753865	0.238109	0.580162
A230057D06Rik	ENSMUSG00000109394	-0.0178666	0.885382	0.964893
A230059L01Rik	ENSMUSG00000087627	-0.612279	0.526946	1
A230060F14Rik	ENSMUSG00000097692	-0.245822	0.581762	0.844327
A230065N10Rik	ENSMUSG00000092071	-0.202383	0.836176	1
A230072C01Rik	ENSMUSG00000086877	-0.0833376	0.444729	0.76095
A230072E10Rik	ENSMUSG00000084771	-0.182378	0.453362	0.766329
A230072I06Rik	ENSMUSG00000074473	0.760156	0.803836	1
A230077H06Rik	ENSMUSG00000100600	0.118679	0.443471	0.760071
A230081H15Rik	ENSMUSG00000112367	-0.456852	0.418732	1
A230083G16Rik	ENSMUSG00000055818	0.145143	0.524056	0.812818
A230083N12Rik	ENSMUSG00000085482	0.406918	0.638797	1
A230085B16Rik	ENSMUSG00000110047	-0.225387	0.811046	1
A230087F16Rik	ENSMUSG00000097381	-0.473808	0.20038	0.5342
A230103J11Rik	ENSMUSG00000087026	-0.00856786	0.943536	0.983085
A230103L15Rik	ENSMUSG00000109122	-0.29444	0.172825	0.495672
A230103O09Rik	ENSMUSG00000114491	0.202485	0.82925	1
A230107N01Rik	ENSMUSG00000097292	-0.289284	0.43729	0.75516
A230108P19Rik	ENSMUSG00000087125	-0.0163467	0.991246	1
A2m	ENSMUSG00000030111	0.937335	0.00130887	0.0221751
A2ml1	ENSMUSG00000047228	-0.00159875	0.989386	0.996979
A330008L17Rik	ENSMUSG00000052479	-0.337122	0.0227197	0.158376
A330009N23Rik	ENSMUSG00000097915	-0.0855369	0.61455	0.860126
A330015K06Rik	ENSMUSG00000104093	0.787848	1.24273e-06	8.94816e-05
A330023F24Rik	ENSMUSG00000096929	-0.150225	0.10521	0.387944
A330032B11Rik	ENSMUSG00000097591	0.307048	0.596213	1
A330032P22Rik	ENSMUSG00000120069	0.559998	0.474314	1
A330033J07Rik	ENSMUSG00000097622	-0.127668	0.734417	0.911679
A330035P11Rik	ENSMUSG00000085615	-0.059224	0.906455	1
A330040F15Rik	ENSMUSG00000086213	-0.259772	0.727821	1
A330041J22Rik	ENSMUSG00000087466	0.0635089	0.824558	0.944629
A330043C09Rik	ENSMUSG00000086044	0.0377583	0.963304	1
A330048O09Rik	ENSMUSG00000097326	0.331368	0.130394	0.431596
A330049N07Rik	ENSMUSG00000111994	0.563049	0.0738732	0.32025
A330058E17Rik	ENSMUSG00000106735	-0.891683	0.320954	1
A330069E16Rik	ENSMUSG00000120340	0.307522	0.407187	0.736068
A330069K06Rik	ENSMUSG00000103181	0.548402	0.359862	1
A330070K13Rik	ENSMUSG00000052014	-0.0398918	0.941549	1
A330072L02Rik	ENSMUSG00000117100	0.920041	0.286571	1
A330074H02Rik	ENSMUSG00000102995	-0.220635	0.449666	0.763583
A330074K22Rik	ENSMUSG00000097960	0.319176	0.0261364	0.17305
A330076C08Rik	ENSMUSG00000113186	-0.338442	0.420386	0.745421
A330076H08Rik	ENSMUSG00000109321	0.161712	0.314494	0.658533
A330084C13Rik	ENSMUSG00000114210	-0.276767	0.14872	0.461033
A330093E20Rik	ENSMUSG00000098284	0.184025	0.561237	0.833609
A330094K24Rik	ENSMUSG00000097666	0.0651191	0.844451	0.951893
A330102I10Rik	ENSMUSG00000086363	-0.284206	0.023953	0.163467
A3galt2	ENSMUSG00000028794	0.139306	0.834923	1
A430005L14Rik	ENSMUSG00000047613	-0.0470228	0.500122	0.797262
A430010J10Rik	ENSMUSG00000097603	-0.106185	0.8415	0.95016
A430018G15Rik	ENSMUSG00000085315	0.630893	0.582133	1
A430019L02Rik	ENSMUSG00000117429	-0.237714	0.765843	1
A430027C01Rik	ENSMUSG00000104432	0.155659	0.832964	1
A430027H14Rik	ENSMUSG00000104507	0.0842476	0.754868	0.919419
A430028G04Rik	ENSMUSG00000112417	-0.357208	0.731038	1
A430033K04Rik	ENSMUSG00000056014	-0.0422976	0.550433	0.827838
A430035B10Rik	ENSMUSG00000087305	-0.0855552	0.554138	0.830371
A430050A11Rik	ENSMUSG00000102372	3.06386	0.0538884	1
A430057M04Rik	ENSMUSG00000090564	0.123237	0.796018	1
A430073D23Rik	ENSMUSG00000105471	0.349513	0.267616	0.613669
A430078I02Rik	ENSMUSG00000085589	-0.650962	0.374659	1
A430088P11Rik	ENSMUSG00000116220	-1.06238	0.540705	1
A430090L17Rik	ENSMUSG00000114213	0.0223768	0.982186	1
A430093F15Rik	ENSMUSG00000067577	0.966229	0.377766	1
A430102K17Rik	ENSMUSG00000107288	2.62826	0.0880011	1
A430103D13Rik	ENSMUSG00000112096	0.18544	0.311187	0.655995
A430105J06Rik	ENSMUSG00000097784	0.651781	0.340557	1
A430108G06Rik	ENSMUSG00000086851	-0.169916	0.387021	0.717992
A430110C17Rik	ENSMUSG00000102415	0.102984	0.868469	1
A430110L20Rik	ENSMUSG00000054135	-0.199819	0.559282	0.833045
A4galt	ENSMUSG00000047878	0.253048	0.207936	0.543977
A4gnt	ENSMUSG00000037953	-0.0077629	0.985008	0.99635
A530001N23Rik	ENSMUSG00000114452	0.163884	0.912687	1
A530006G24Rik	ENSMUSG00000051986	-0.538254	0.86039	1
A530010L16Rik	ENSMUSG00000110682	-0.0807588	0.9498	1
A530013C23Rik	ENSMUSG00000006462	-0.257294	0.790649	1
A530016L24Rik	ENSMUSG00000043122	0.066654	0.870328	0.960299
A530017D24Rik	ENSMUSG00000072847	-0.0161425	0.83286	0.947765
A530020G20Rik	ENSMUSG00000097124	-1.73159	0.311545	1
A530021J07Rik	ENSMUSG00000053528	-0.545059	0.534899	1
A530030E21Rik	ENSMUSG00000105160	-1.13863	0.709747	1
A530032D15Rik	ENSMUSG00000089844	1.63879	0.388832	1
A530040E14Rik	ENSMUSG00000072109	0.613943	0.450886	1
A530041M06Rik	ENSMUSG00000104973	0.296548	0.614822	1
A530046M15Rik	ENSMUSG00000113338	-0.101578	0.942832	1
A530053G22Rik	ENSMUSG00000046764	2.4641	4.98207e-05	1
A530053M12Rik	ENSMUSG00000100247	-0.466126	0.859348	1
A530058N18Rik	ENSMUSG00000087694	-0.00132184	0.99386	0.998416
A530058N18Rik	ENSMUSG00000092201	0.455781	0.842428	1
A530058O07Rik	ENSMUSG00000113290	-0.330963	0.848065	1
A530064D06Rik	ENSMUSG00000043939	1.12082	0.706153	1
A530064N14Rik	ENSMUSG00000104273	-1.07677	0.113475	1
A530065N20Rik	ENSMUSG00000114531	-0.409627	0.770952	1
A530072M11Rik	ENSMUSG00000085112	0.0864355	0.757267	0.920232
A530076I17Rik	ENSMUSG00000086124	0.349467	0.618934	1
A530083I20Rik	ENSMUSG00000097322	0.681653	0.217077	1
A530083M17Rik	ENSMUSG00000106024	1.8797	0.0721349	1
A530088E08Rik	ENSMUSG00000117872	0.269338	0.812153	1
A530095I07Rik	ENSMUSG00000051805	0.621581	0.489113	1
A630001G21Rik	ENSMUSG00000052760	0.653772	0.101505	0.381598
A630001O12Rik	ENSMUSG00000110498	-0.943799	0.570312	1
A630014C17Rik	ENSMUSG00000086395	0.226664	0.833163	1
A630019I02Rik	ENSMUSG00000114968	0.213966	0.827001	1
A630023P12Rik	ENSMUSG00000048215	0.458115	0.143795	0.453232
A630031M04Rik	ENSMUSG00000087470	-0.334814	0.235488	0.57816
A630036G19Rik	ENSMUSG00000116809	-0.362053	0.332614	0.675769
A630050E04Rik	ENSMUSG00000085387	-0.82679	0.787038	1
A630052C17Rik	ENSMUSG00000086725	0.0505912	0.724475	0.907621
A630066F11Rik	ENSMUSG00000120335	-0.0893941	0.746458	0.916625
A630072L19Rik	ENSMUSG00000097160	-0.983128	0.309678	1
A630072M18Rik	ENSMUSG00000101013	-0.314916	0.494592	0.793559
A630076J17Rik	ENSMUSG00000094613	0.944212	0.65363	1
A630081D01Rik	ENSMUSG00000102721	0.578481	0.56606	1
A630089N07Rik	ENSMUSG00000116673	0.0108308	0.956118	0.988525
A630095N17Rik	ENSMUSG00000096094	0.0631609	0.907736	1
A730006G06Rik	ENSMUSG00000117334	0.832288	0.772801	1
A730009L09Rik	ENSMUSG00000110358	0.380621	0.448408	1
A730011C13Rik	ENSMUSG00000084846	0.227624	0.592345	0.8503
A730013G03Rik	ENSMUSG00000047384	0.320302	0.537883	1
A730017L22Rik	ENSMUSG00000085566	-0.272604	0.00667665	0.070046
A730018C14Rik	ENSMUSG00000047828	0.0738243	0.891893	1
A730020E08Rik	ENSMUSG00000097924	0.16583	0.188602	0.517642
A730020M07Rik	ENSMUSG00000044522	0.443006	0.186841	0.515652
A730035I17Rik	ENSMUSG00000045238	0.377086	0.402504	0.732052
A730036I17Rik	ENSMUSG00000056738	-0.0832217	0.782661	0.930863
A730043L09Rik	ENSMUSG00000111232	-1.7916	0.000831566	1
A730045E13Rik	ENSMUSG00000053979	-1.15299	0.584251	1
A730046J19Rik	ENSMUSG00000085139	-0.311682	0.374874	0.707635
A730049H05Rik	ENSMUSG00000048636	-1.23167	0.382788	1
A730049N16Rik	ENSMUSG00000117053	-0.538254	0.86039	1
A730056A06Rik	ENSMUSG00000097756	-0.107211	0.473126	0.780206
A730060N03Rik	ENSMUSG00000092375	-0.136604	0.404634	0.733971
A730061H03Rik	ENSMUSG00000053588	-1.07029	0.0690473	1
A730062M13Rik	ENSMUSG00000102971	1.89082	0.475404	1
A730063M14Rik	ENSMUSG00000112639	-0.0913124	0.772709	0.926396
A730065G17Rik	ENSMUSG00000111117	0.597948	0.421622	1
A730071L15Rik	ENSMUSG00000096923	-0.790964	0.724791	1
A730081D07Rik	ENSMUSG00000086693	0.129356	0.512518	0.805606
A730085E03Rik	ENSMUSG00000117889	-0.0517992	0.978077	1
A730085K08Rik	ENSMUSG00000093598	-0.0212774	0.953925	0.987793
A730089K16Rik	ENSMUSG00000103529	-0.200451	0.693028	0.895833
A730090N16Rik	ENSMUSG00000090120	0.820209	0.485216	1
A730091E23Rik	ENSMUSG00000113965	-0.481083	0.403954	1
A730094K22Rik	ENSMUSG00000102406	0.715538	0.454223	1
A730098A19Rik	ENSMUSG00000100812	0.435793	0.295798	0.642718
A830005F24Rik	ENSMUSG00000053181	-0.625311	0.0571012	0.274386
A830008E24Rik	ENSMUSG00000100627	0.101253	0.769146	0.924892
A830009L08Rik	ENSMUSG00000097182	-0.25845	0.105821	0.389233
A830011K09Rik	ENSMUSG00000089957	-0.0406753	0.843867	0.951609
A830012C17Rik	ENSMUSG00000085996	-1.22679	0.383341	1
A830018L16Rik	ENSMUSG00000057715	-0.0800488	0.0425799	0.230853
A830019L24Rik	ENSMUSG00000105923	-0.327884	0.246815	0.591234
A830019P07Rik	ENSMUSG00000094707	0.508504	0.0166407	0.131421
A830021F12Rik	ENSMUSG00000117645	-1.13381	0.223926	1
A830029E22Rik	ENSMUSG00000103695	-0.734827	0.0512246	0.258055
A830031A19Rik	ENSMUSG00000055010	-0.0794923	0.826378	0.945421
A830035A12Rik	ENSMUSG00000059706	-0.356639	0.86799	1
A830035O19Rik	ENSMUSG00000111329	-0.0301667	0.919252	0.975852
A830036E02Rik	ENSMUSG00000084890	-0.0116181	0.884417	0.964582
A830052D11Rik	ENSMUSG00000097413	0.269148	0.343829	0.682371
A830073O21Rik	ENSMUSG00000091890	-0.0531227	0.714789	0.903126
A830082K12Rik	ENSMUSG00000087143	-0.115983	0.13269	0.43482
A830082N09Rik	ENSMUSG00000112280	0.0846878	0.184299	0.511634
A830092H15Rik	ENSMUSG00000074664	-0.0598569	0.826978	0.945557
A930001A20Rik	ENSMUSG00000098008	-0.0762411	0.898858	1
A930001C03Rik	ENSMUSG00000087132	-1.91219	0.00372532	1
A930001M01Rik	ENSMUSG00000115918	-0.460689	0.565962	1
A930002C04Rik	ENSMUSG00000114961	-0.233666	0.455437	0.767936
A930002H24Rik	ENSMUSG00000045506	0.41565	0.71065	1
A930002I21Rik	ENSMUSG00000050179	-0.82679	0.787038	1
A930003A15Rik	ENSMUSG00000075330	0.219865	0.593826	0.850703
A930003O13Rik	ENSMUSG00000105076	0.113013	0.695024	0.896528
A930004D18Rik	ENSMUSG00000054057	0.0552837	0.707974	0.901056
A930004J17Rik	ENSMUSG00000102602	-0.0470506	0.818492	0.942424
A930005G22Rik	ENSMUSG00000106887	0.499362	0.283499	0.630746
A930005H10Rik	ENSMUSG00000054426	0.0988323	0.517406	0.808318
A930005N03Rik	ENSMUSG00000103001	-0.917506	0.578292	1
A930006I01Rik	ENSMUSG00000087278	-0.177586	0.953727	1
A930006K02Rik	ENSMUSG00000084866	0.28534	0.486812	0.788276
A930006L05Rik	ENSMUSG00000102097	-1.92402	0.0176603	1
A930007A09Rik	ENSMUSG00000118559	0.113581	0.655636	0.879761
A930007I19Rik	ENSMUSG00000097855	-0.0915357	0.677987	0.890004
A930009A15Rik	ENSMUSG00000092210	-0.518024	0.31889	0.663367
A930012L18Rik	ENSMUSG00000097610	-0.394985	0.108415	0.394319
A930012O16Rik	ENSMUSG00000054181	-0.130633	0.791716	0.933034
[truncated: 32,476 more rows]

## Sheet: MKO 5m vs Ctrl 5m
gene_name	EntrezID	log2FoldChange	pvalue	padj
0610005C13Rik	71661	-1.3365	0.018831	0.9999
0610009B22Rik	66050	0.30649	0.031492	0.9999
0610009E02Rik	100125929	-0.38515	0.41206	0.9999
0610009L18Rik	66838	-0.17162	0.50106	0.9999
0610010K14Rik	104457	-0.1154	0.79106	0.9999
0610012G03Rik	106264	-0.050545	0.59394	0.9999
0610030E20Rik	68364	-0.10739	0.47508	0.9999
0610038B21Rik	70345	0.46032	0.50156	0.9999
0610039K10Rik	68386	-0.37947	0.6425	0.9999
0610040B10Rik	67672	0.21642	0.59308	0.9999
0610040F04Rik	75394	-0.12657	0.76814	0.9999
0610040J01Rik	76261	0.2763	0.19122	0.9999
0610043K17Rik	68400	0.17705	0.74315	0.9999
1110002E22Rik	102634333	0.4375	0.10801	0.9999
1110002J07Rik	68488	-0.58726	0.33537	0.9999
1110002L01Rik	100043040	-0.077483	0.69109	0.9999
1110002O04Rik	68483	1.126	0.33796	0.9999
1110003F10Rik	68476	0.01584	0.97964	0.9999
1110004F10Rik	56372	0.0094536	0.90536	0.9999
1110006O24Rik	66123	0.25439	0.67214	0.9999
1110013H19Rik	68522	0.62155	0.32841	0.9999
1110015O18Rik	100503859	-0.36994	0.66692	0.9999
1110017D15Rik	73721	-0.56072	0.16015	0.9999
1110018N20Rik	68941	0.12398	0.50628	0.9999
1110019D14Rik	76311	0.21258	0.45207	0.9999
1110020A21Rik	68531	-0.051376	0.93333	0.9999
1110025M09Rik	68635	0.10121	0.83284	0.9999
1110032A03Rik	68721	0.21057	0.16554	0.9999
1110032F04Rik	68725	0.23923	0.2169	0.9999
1110035H17Rik	68686	0.34275	0.57902	0.9999
1110038B12Rik	68763	0.18113	0.28387	0.9999
1110038F14Rik	117171	-0.14947	0.27513	0.9999
1110046J04Rik	68808	0.083593	0.73988	0.9999
1110051M20Rik	228356	-0.091025	0.31322	0.9999
1110059E24Rik	66206	0.34464	0.074538	0.9999
1110059G10Rik	66202	0.15857	0.30541	0.9999
1110065P20Rik	68920	-0.094983	0.45767	0.9999
1190005I06Rik	68918	-0.11116	0.75936	0.9999
1190007I07Rik	544717	0.1653	0.41183	0.9999
1300002E11Rik	100043489	0.089247	0.64529	0.9999
1300014J16Rik	74160	-0.29186	0.45935	0.9999
1500002C15Rik	102636313	-0.17727	0.53881	0.9999
1500002F19Rik	76683	-0.18858	0.76131	0.9999
1500004A13Rik	319830	0.03065	0.71135	0.9999
1500009L16Rik	69784	-0.26704	0.14863	0.9999
1500011B03Rik	66236	-0.095182	0.30937	0.9999
1500012K07Rik	68954	0.53045	0.42782	0.9999
1500015A07Rik	68982	-0.025005	0.90073	0.9999
1500015L24Rik	68994	0.34778	0.54887	0.9999
1500026H17Rik	69002	-0.099151	0.74668	0.9999
1500035N22Rik	70258	0.075682	0.88474	0.9999
1520401A03Rik	320309	-0.53001	0.52922	0.9999
1600010M07Rik	69781	-0.075288	0.93436	0.9999
1600012H06Rik	67912	0.083111	0.43718	0.9999
1600014C10Rik	72244	-0.057662	0.55786	0.9999
1600017P15Rik	73249	-0.32483	0.86545	0.9999
1600020E01Rik	72012	0.080894	0.64178	0.9999
1600023N17Rik	69788	-0.030106	0.95472	0.9999
1600029O15Rik	665268	0.01428	0.96655	0.9999
1700001C19Rik	75462	0.52139	0.72727	0.9999
1700001G11Rik	69303	-0.085575	0.90228	0.9999
1700001G17Rik	67503	0.19843	0.74159	0.9999
1700001J03Rik	69282	-1.1007	0.33612	0.9999
1700001K19Rik	66323	0.27399	0.27471	0.9999
1700001L05Rik	69291	-0.25438	0.29511	0.9999
1700001L19Rik	69315	0.069869	0.59957	0.9999
1700001O22Rik	73598	-0.10914	0.73619	0.9999
1700001P01Rik	72215	-0.53407	0.3979	0.9999
1700003D09Rik	69338	-0.53955	0.38984	0.9999
1700003E16Rik	71837	-0.10291	0.31098	0.9999
1700003F12Rik	75480	-0.069823	0.83534	0.9999
1700003L19Rik	75493	-1.1308	0.32703	0.9999
1700003M07Rik	72225	0.1018	0.41433	0.9999
1700007F19Rik	67850	0.80524	0.29051	0.9999
1700007J10Rik	69320	-0.72263	0.13419	0.9999
1700007K13Rik	69327	-0.15476	0.64396	0.9999
1700007L15Rik	100502742	0.53129	0.45601	0.9999
1700007P06Rik	69308	-0.030583	0.96118	0.9999
1700008A23Rik	75463	-2.4128	0.040614	0.9999
1700008B11Rik	66321	-0.31131	0.85193	0.9999
1700008J07Rik	629159	-0.089017	0.76766	0.9999
1700008K24Rik	69311	0.24291	0.79914	0.9999
1700008O03Rik	69349	0.1301	0.77231	0.9999
1700010I14Rik	66931	-0.53771	0.2317	0.9999
1700010K23Rik	75501	-1.254	0.49161	0.9999
1700010K24Rik	75440	-2.2791	0.10651	0.9999
1700011M02Rik	75443	-0.93597	0.36585	0.9999
1700012B09Rik	69325	0.16063	0.90201	0.9999
1700012D14Rik	75479	0.28536	0.54713	0.9999
1700013F07Rik	75504	-0.45724	0.26219	0.9999
1700014D04Rik	102638268	-0.065185	0.8499	0.9999
1700016A09Rik	74227	0.30521	0.5164	0.9999
1700016C15Rik	69428	1.1417	0.55041	0.9999
1700016K19Rik	74230	0.043037	0.88595	0.9999
1700016P03Rik	668604	0.35992	0.068499	0.9999
1700017B05Rik	74211	-0.24409	0.11135	0.9999
1700017M07Rik	76398	-1.1423	0.41956	0.9999
1700018A04Rik	71307	-0.39892	0.78542	0.9999
1700018A23Rik	72231	-0.24319	0.82051	0.9999
1700018G05Rik	69388	0.44609	0.48503	0.9999
1700018L02Rik	67329	-0.21518	0.52328	0.9999
1700019A02Rik	69397	0.47996	0.64802	0.9999
1700019D03Rik	67080	0.31494	0.048572	0.9999
1700019L13Rik	72226	0.83424	0.56807	0.9999
1700019N19Rik	67507	-0.15999	0.93041	0.9999
1700020A23Rik	75656	0.15274	0.90996	0.9999
1700020G03Rik	105243207	0.74001	0.56142	0.9999
1700020L24Rik	66330	0.079811	0.85154	0.9999
1700020N18Rik	67086	1.3717	0.2641	0.9999
1700021F07Rik	72221	-0.74669	0.64718	0.9999
1700021J08Rik	72235	-0.29349	0.64244	0.9999
1700021N21Rik	69409	1.2127	0.032616	0.9999
1700022H01Rik	75539	-0.44947	0.63443	0.9999
1700022N22Rik	69431	-0.13314	0.79748	0.9999
1700023B13Rik	73279	-0.23266	0.67708	0.9999
1700023F02Rik	69433	0.90415	0.43637	0.9999
1700024B18Rik	69393	0.89854	0.57939	0.9999
1700024G13Rik	67085	-1.7621	0.30316	0.9999
1700025F24Rik	67081	0.25043	0.71202	0.9999
1700025G04Rik	69399	-0.041606	0.58766	0.9999
1700026F02Rik	69419	0.7939	0.5762	0.9999
1700026J14Rik	69432	0.45803	0.65993	0.9999
1700027A07Rik	69996	-0.45512	0.55429	0.9999
1700027H10Rik	72274	0.70999	0.40856	0.9999
1700028E10Rik	625175	-0.42319	0.39839	0.9999
1700028J19Rik	70004	0.03274	0.93765	0.9999
1700028K03Rik	76421	-0.47071	0.2129	0.9999
1700028P14Rik	67483	0.23001	0.62424	0.9999
1700029H14Rik	66501	-2.654	0.088636	0.9999
1700029I15Rik	75641	-0.070614	0.81689	0.9999
1700029J07Rik	69479	-0.03402	0.89028	0.9999
1700030C10Rik	69513	-0.46801	0.34722	0.9999
1700030C14Rik	75662	-0.40247	0.66276	0.9999
1700030J22Rik	69528	-0.027703	0.86551	0.9999
1700030K09Rik	72254	-0.042233	0.78805	0.9999
1700034G24Rik	67325	-0.61398	0.41432	0.9999
1700034H15Rik	98736	-0.16488	0.5332	0.9999
1700034P13Rik	73331	-0.80034	0.43713	0.9999
1700037C18Rik	73261	0.025511	0.91603	0.9999
1700037H04Rik	67326	-0.1717	0.134	0.9999
1700039M10Rik	67518	1.0155	0.59607	0.9999
1700040D17Rik	76602	0.22912	0.49674	0.9999
1700041B01Rik	78623	-0.29866	0.79492	0.9999
1700041G16Rik	73299	0.68678	0.44688	0.9999
1700047F07Rik	102633724	0.43093	0.26287	0.9999
1700047K16Rik	73335	-0.60897	0.39929	0.9999
1700047M11Rik	67330	-0.15789	0.48716	0.9999
1700048F04Rik	73396	-0.063604	0.94491	0.9999
1700048M11Rik	100503166	-0.35603	0.47619	0.9999
1700048O20Rik	69430	0.097455	0.68712	0.9999
1700051A21Rik	73366	0.060918	0.9699	0.9999
1700052K11Rik	73431	-0.094785	0.60352	0.9999
1700054A03Rik	78457	0.2313	0.82386	0.9999
1700055D18Rik	73405	0.69121	0.28442	0.9999
1700056E22Rik	73363	-0.34874	0.84958	0.9999
1700056N10Rik	73392	-0.096036	0.77285	0.9999
1700058P15Rik	73377	0.58024	0.4007	0.9999
1700060J05Rik	73391	0.056441	0.9235	0.9999
1700061A03Rik	73414	0.67299	0.76015	0.9999
1700063D05Rik	78500	-0.42481	0.35417	0.9999
1700064M15Rik	73457	0.88957	0.51521	0.9999
1700065D16Rik	73410	-0.80297	0.57031	0.9999
1700065J18Rik	73455	0.053615	0.95242	0.9999
1700066B19Rik	73449	-0.32005	0.86211	0.9999
1700066J03Rik	67339	-0.8974	0.56412	0.9999
1700066M21Rik	73467	0.21802	0.094697	0.9999
1700066O22Rik	74916	1.0965	0.60596	0.9999
1700067K01Rik	73453	-0.59851	0.078374	0.9999
1700069B07Rik	76613	-0.66742	0.51174	0.9999
1700071M16Rik	73504	0.62425	0.12483	0.9999
1700073E17Rik	381827	-2.0748	0.17771	0.9999
1700081B01Rik	73500	1.9313	0.048605	0.9999
1700081N11Rik	73528	0.22119	0.73837	0.9999
1700082M22Rik	105243269	3.5326	0.030789	0.9999
1700084E18Rik	67350	-0.49384	0.39453	0.9999
1700085D07Rik	73491	0.02371	0.99004	0.9999
1700086L19Rik	74284	0.10057	0.61041	0.9999
1700086O06Rik	73516	-0.27599	0.25721	0.9999
1700086P04Rik	67349	-1.1743	0.23586	0.9999
1700087I21Rik	76619	-0.046762	0.81404	0.9999
1700088E04Rik	27660	-0.020143	0.95829	0.9999
1700092M07Rik	74307	0.29209	0.83768	0.9999
1700093J21Rik	74296	1.4192	0.25692	0.9999
1700093K21Rik	67358	-1.035	0.32095	0.9999
1700094D03Rik	73545	-0.15056	0.65455	0.9999
1700095J03Rik	74293	-1.3149	0.22189	0.9999
1700096K18Rik	73571	0.18972	0.42825	0.9999
1700097M23Rik	73561	0.40028	0.81683	0.9999
1700101I11Rik	100504641	0.14089	0.677	0.9999
1700102H20Rik	68230	-0.51763	0.47858	0.9999
1700102P08Rik	112418	-0.38447	0.26658	0.9999
1700105P06Rik	654802	-0.20857	0.78041	0.9999
1700108F19Rik	73272	-0.89881	0.45242	0.9999
1700108N11Rik	74301	0.4736	0.68201	0.9999
1700109H08Rik	77036	-0.5493	0.059064	0.9999
1700109K24Rik	74303	-0.13294	0.64372	0.9999
1700110C19Rik	76634	-0.40221	0.15912	0.9999
1700110K17Rik	73558	-0.89378	0.53653	0.9999
1700112D23Rik	73611	0.1861	0.76094	0.9999
1700112J05Rik	68246	-0.52017	0.81442	0.9999
1700112J16Rik	76628	-0.26196	0.55161	0.9999
1700113A16Rik	76642	0.31649	0.4904	0.9999
1700113H08Rik	76640	-0.33063	0.8431	0.9999
1700120C14Rik	73600	0.025119	0.95201	0.9999
1700121C08Rik	105244677	0.18819	0.80148	0.9999
1700123M08Rik	100503636	0.078913	0.79179	0.9999
1700123O20Rik	58248	0.048929	0.66372	0.9999
1700124L16Rik	67934	0.076361	0.85227	0.9999
1700125G02Rik	73628	-0.69796	0.16146	0.9999
1700125H03Rik	73609	0.17384	0.74662	0.9999
1700125H20Rik	73634	0.38121	0.75766	0.9999
1700126G02Rik	76648	-0.32946	0.46308	0.9999
1810009A15Rik	66276	0.41282	0.68855	0.9999
1810010H24Rik	69066	0.014268	0.94388	0.9999
1810012K08Rik	69095	-0.047817	0.89748	0.9999
1810012K16Rik	69108	1.0171	0.3693	0.9999
1810013D15Rik	69042	-1.1763	0.43218	0.9999
1810013L24Rik	69053	0.05674	0.60033	0.9999
1810014B01Rik	66263	0.036486	0.86558	0.9999
1810019N24Rik	69086	-0.1145	0.92849	0.9999
1810020O05Rik	613264	-0.12028	0.69823	0.9999
1810021B22Rik	69120	0.16717	0.497	0.9999
1810024B03Rik	329509	0.27681	0.60879	0.9999
1810028F09Rik	66280	-0.87557	0.67622	0.9999
1810030O07Rik	69155	-0.05342	0.63597	0.9999
1810034E14Rik	66503	-0.57406	0.3465	0.9999
1810037I17Rik	67704	0.19179	0.16052	0.9999
1810055G02Rik	72056	0.096827	0.36989	0.9999
1810058I24Rik	67705	0.0061087	0.96972	0.9999
1810059C17Rik	69818	-1.5433	0.39254	0.9999
1810059H22Rik	69820	-0.16187	0.74184	0.9999
1810062O18Rik	75602	0.24811	0.51948	0.9999
2010001A14Rik	76516	-0.40189	0.17493	0.9999
2010001K21Rik	69829	0.34594	0.67484	0.9999
2010008C14Rik	69859	-0.041491	0.97665	0.9999
2010016I18Rik	69206	0.081889	0.96584	0.9999
2010204K13Rik	68355	0.023142	0.89685	0.9999
2010308F09Rik	72122	-1.3412	0.16728	0.9999
2010315B03Rik	630836	0.041557	0.8359	0.9999
2010320M18Rik	72093	0.18881	0.47286	0.9999
2010320O07Rik	69881	1.1876	0.083616	0.9999
2200002D01Rik	72275	-0.49485	0.47332	0.9999
2210016F16Rik	70153	0.00067975	0.99574	0.9999
2210016L21Rik	72357	-0.092753	0.24886	0.9999
2210406H18Rik	70133	0.39039	0.71219	0.9999
2210406O10Rik	76710	-0.18442	0.55645	0.9999
2210408F21Rik	73652	0.6853	0.0037473	0.9999
2210408I21Rik	72371	0.078451	0.65913	0.9999
2210412B16Rik	72375	0.64921	0.2763	0.9999
2210418O10Rik	100504263	0.63073	0.29465	0.9999
2300009A05Rik	69478	0.16628	0.42803	0.9999
2310001H17Rik	76432	-0.7259	0.44814	0.9999
2310001K24Rik	69517	1.8344	0.25701	0.9999
2310002D06Rik	69522	-0.057556	0.94927	0.9999
2310002F09Rik	100504720	-0.52803	0.27703	0.9999
2310009B15Rik	69549	-0.15671	0.36688	0.9999
2310010J17Rik	78329	-0.24645	0.2605	0.9999
2310011J03Rik	66374	-0.098841	0.28714	0.9999
2310014F06Rik	69625	-0.34803	0.65963	0.9999
2310015A10Rik	69548	-0.16195	0.45484	0.9999
2310015D24Rik	70100	1.6448	0.22576	0.9999
2310016G11Rik	69578	-0.071668	0.93676	0.9999
2310020H05Rik	69603	0.30029	0.74273	0.9999
2310022A10Rik	66367	-0.03448	0.74968	0.9999
2310022B05Rik	69551	-0.17135	0.20553	0.9999
2310026I22Rik	69593	-0.44923	0.58501	0.9999
2310026L22Rik	69594	-0.66048	0.13639	0.9999
2310030G06Rik	66952	0.054156	0.84343	0.9999
2310033P09Rik	67862	-0.12494	0.30614	0.9999
2310034G01Rik	75579	-0.15143	0.65138	0.9999
2310034O05Rik	69571	0.15236	0.93001	0.9999
2310039H08Rik	67101	-0.37676	0.20152	0.9999
2310040G07Rik	70284	-0.40269	0.57304	0.9999
2310040G24Rik	381792	0.29443	0.4891	0.9999
2310043L19Rik	75589	-2.2215	0.11952	0.9999
2310043M15Rik	102633000	-0.083362	0.87781	0.9999
2310043P16Rik	70135	-0.72426	0.31155	0.9999
2310047D07Rik	69657	0.12623	0.8721	0.9999
2310057M21Rik	68277	0.020297	0.86658	0.9999
2310058D17Rik	75694	0.036141	0.86583	0.9999
2310061I04Rik	69662	-0.14406	0.19709	0.9999
2310065F04Rik	74184	-0.14663	0.92319	0.9999
2310068J16Rik	70281	-0.88556	0.26965	0.9999
2310074N15Rik	75588	-0.018915	0.97579	0.9999
2310075C17Rik	70194	-0.43958	0.66288	0.9999
2410002F23Rik	668661	-0.12287	0.21336	0.9999
2410004B18Rik	66421	0.08216	0.41307	0.9999
2410004I01Rik	69739	-0.061518	0.9391	0.9999
2410004P03Rik	73667	0.21499	0.61829	0.9999
2410006H16Rik	69221	0.097481	0.4883	0.9999
2410018L13Rik	69732	-0.045895	0.89709	0.9999
2410021H03Rik	69750	0.34953	0.50275	0.9999
2410022M11Rik	100503842	0.12282	0.63684	0.9999
2410080I02Rik	102636896	0.17946	0.72229	0.9999
2410137M14Rik	76797	-1.3935	0.17567	0.9999
2500002B13Rik	78353	-0.079523	0.83498	0.9999
2500004C02Rik	72326	-0.149	0.44623	0.9999
2510002D24Rik	72307	-0.017162	0.89785	0.9999
2510009E07Rik	72190	0.13487	0.20498	0.9999
2510016D11Rik	70289	-0.045853	0.90461	0.9999
2510017J16Rik	66574	-0.83634	0.088917	0.9999
2510039O18Rik	77034	-0.1059	0.22955	0.9999
2600002D14Rik	78380	0.27282	0.83729	0.9999
2600006K01Rik	70319	-0.33475	0.50239	0.9999
2600014E21Rik	102635707	0.082731	0.72973	0.9999
2610002M06Rik	67028	0.050169	0.65031	0.9999
2610005L07Rik	381598	-0.17554	0.33762	0.9999
2610008E11Rik	72128	0.1449	0.14992	0.9999
2610017A05Rik	105242826	0.431	0.68603	0.9999
2610020C07Rik	69918	0.060129	0.85755	0.9999
2610021A01Rik	668572	0.061432	0.66301	0.9999
2610027K06Rik	69909	-1.3853	0.18455	0.9999
2610028D06Rik	76359	-1.1393	0.13178	0.9999
2610028E06Rik	72395	-0.89207	0.2353	0.9999
2610028H24Rik	76964	1.4558	0.29493	0.9999
2610035D17Rik	72386	-0.57061	0.0010441	0.99654
2610035F20Rik	69248	-0.56288	0.15942	0.9999
2610037D02Rik	70040	-0.24622	0.51062	0.9999
2610042L04Rik	554327	-0.89089	0.25541	0.9999
2610044O15Rik8	72139	0.072609	0.65	0.9999
2610203C22Rik	72481	-0.51143	0.075033	0.9999
2610300M13Rik	72484	0.43789	0.77189	0.9999
2610306M01Rik	67170	0.13064	0.55124	0.9999
2610307P16Rik	72518	-1.3954	0.19657	0.9999
2610316D01Rik	72511	0.17296	0.38361	0.9999
2610318N02Rik	70458	-0.21646	0.61182	0.9999
2610507B11Rik	72503	-0.0024305	0.97255	0.9999
2610507I01Rik	72203	0.047258	0.68571	0.9999
2700029L08Rik	76806	0.67661	0.17565	0.9999
2700033N17Rik	72603	-0.11977	0.66048	0.9999
2700038G22Rik	67194	-0.44468	0.40714	0.9999
2700046A07Rik	78449	0.24598	0.7222	0.9999
2700046G09Rik	67188	0.10975	0.67512	0.9999
2700049A03Rik	76967	0.024326	0.86856	0.9999
2700052C19Rik	76817	0.61946	0.12209	0.9999
2700054A10Rik	72578	-0.07936	0.81571	0.9999
2700062C07Rik	68046	0.13961	0.32179	0.9999
2700068H02Rik	72563	-0.40701	0.64049	0.9999
2700069I18Rik	72608	1.156	0.35953	0.9999
2700097O09Rik	72658	-0.095621	0.59415	0.9999
2700099C18Rik	77022	0.10223	0.66478	0.9999
2810001G20Rik	66456	0.19467	0.25104	0.9999
2810002D19Rik	66457	-0.0034478	0.9895	0.9999
2810004N23Rik	66523	0.0097888	0.92963	0.9999
2810013P06Rik	100503178	-0.015545	0.90161	0.9999
2810021J22Rik	69944	-0.071341	0.62534	0.9999
2810025M15Rik	69953	0.089808	0.53713	0.9999
2810029C07Rik	100504687	-0.056485	0.73931	0.9999
2810030D12Rik	78335	0.26447	0.84005	0.9999
2810032G03Rik	72669	-0.061323	0.66897	0.9999
2810039B14Rik	72665	-0.15156	0.45542	0.9999
2810049E08Rik	72677	-0.1556	0.48728	0.9999
2810402E24Rik	100504278	-0.21898	0.37236	0.9999
2810403D21Rik	69964	0.92654	0.10795	0.9999
2810404M03Rik	69966	0.4546	0.77186	0.9999
2810405F15Rik	69974	0.58002	0.60721	0.9999
2810405F17Rik	69975	-0.23836	0.45666	0.9999
2810407A14Rik	100039901	0.44034	0.41605	0.9999
2810408A11Rik	70419	0.17453	0.83785	0.9999
2810408I11Rik	69941	-0.12217	0.84394	0.9999
2810410L24Rik	100042332	0.33184	0.054713	0.9999
2810414N06Rik	102640772	-0.065702	0.84438	0.9999
2810428J06Rik	67058	-0.8913	0.15723	0.9999
2810429I04Rik	76937	0.0718	0.78704	0.9999
2810430I11Rik	641385	-0.41222	0.51673	0.9999
2810433D01Rik	77132	-0.12809	0.88242	0.9999
2810442N19Rik	72753	-1.255	0.29101	0.9999
2810454H06Rik	72813	0.094313	0.82963	0.9999
2810455O05Rik	72822	-0.058977	0.7452	0.9999
2810459M11Rik	72792	0.23394	0.087813	0.9999
2900005J15Rik	67261	-0.30795	0.26953	0.9999
2900009J06Rik	100502745	0.44989	0.64441	0.9999
2900022M07Rik	72951	-0.052357	0.95042	0.9999
2900026A02Rik	243219	-0.057389	0.64062	0.9999
2900027M19Rik	72880	-0.35038	0.72602	0.9999
2900037B21Rik	78402	-0.14022	0.90578	0.9999
2900041M22Rik	78403	-0.052629	0.87428	0.9999
2900052L18Rik	102640779	0.0085405	0.97028	0.9999
2900052N01Rik	73040	0.053401	0.73234	0.9999
2900060N12Rik	102641621	0.14851	0.54036	0.9999
2900064F13Rik	73043	-0.13226	0.49921	0.9999
2900064K03Rik	72976	0.075823	0.95008	0.9999
2900072N19Rik	73033	0.15569	0.63621	0.9999
2900076A07Rik	100504421	-0.10052	0.59724	0.9999
2900078I11Rik	73004	-1.1851	0.45333	0.9999
2900079G21Rik	620760	0.00059843	0.99769	0.9999
2900089D17Rik	67277	-0.37227	0.4113	0.9999
2900093K20Rik	108168734	0.31448	0.32336	0.9999
3000002C10Rik	378954	-0.0060093	0.97857	0.9999
3010001F23Rik	75693	-0.81142	0.035745	0.9999
3010003L21Rik	109163	-0.0022336	0.99898	0.9999
3110006O06Rik	73093	-0.070253	0.89524	0.9999
3110009E18Rik	73103	-0.2779	0.55117	0.9999
3110015C05Rik	73129	0.62724	0.77988	0.9999
3110039M20Rik	67293	0.087026	0.74152	0.9999
3110040N11Rik	67290	0.15027	0.35834	0.9999
3110043J17Rik	73193	-0.9117	0.42058	0.9999
3110045C21Rik	67303	0.15356	0.81987	0.9999
3110053B16Rik	382686	0.24139	0.24164	0.9999
3110056K07Rik	73204	-0.052915	0.77258	0.9999
3110067C02Rik	100417581	-0.02343	0.96806	0.9999
3110070M22Rik	67304	0.41554	0.35396	0.9999
3110080E11Rik	73219	-0.51495	0.56456	0.9999
3110082I17Rik	73212	-0.0098575	0.94439	0.9999
3110082J24Rik	433868	-0.11943	0.79073	0.9999
3110083C13Rik	73208	0.1682	0.76194	0.9999
3110099E03Rik	100043232	-0.074285	0.93184	0.9999
3300002I08Rik	69277	0.023383	0.96076	0.9999
3300002P13Rik	70230	-0.059641	0.76441	0.9999
3425401B19Rik	100504518	-0.15393	0.8094	0.9999
3632454L22Rik	320606	0.09257	0.76357	0.9999
3830406C13Rik	218734	-0.043541	0.75033	0.9999
3830408C21Rik	100040322	-0.042738	0.83647	0.9999
3830432H09Rik	320069	0.67766	0.62602	0.9999
3930402G23Rik	665306	-0.7455	0.22822	0.9999
4631405J19Rik	433456	-0.55183	0.70881	0.9999
4632404H12Rik	74034	-0.036607	0.74756	0.9999
4632411P08Rik	78263	-1.0898	0.016258	0.9999
4632415L05Rik	70808	-0.075617	0.45619	0.9999
4632418H02Rik	78265	-0.50511	0.53982	0.9999
4632427E13Rik	666737	0.0095484	0.97161	0.9999
4632428C04Rik	100043102	-0.022775	0.96073	0.9999
4633401B06Rik	70828	0.24712	0.81621	0.9999
4731419I09Rik	100048897	-0.055251	0.94088	0.9999
4732414G09Rik	100043309	0.93759	0.17765	0.9999
4732416N19Rik	320737	-0.34976	0.41741	0.9999
4732419C18Rik	100042484	-0.32688	0.66748	0.9999
4732440D04Rik	654788	0.0053671	0.97788	0.9999
4732463B04Rik	100038552	0.019951	0.9673	0.9999
4732471J01Rik	654804	-0.060982	0.69401	0.9999
4732491K20Rik	224523	-0.2159	0.39328	0.9999
4732496C06Rik	319685	0.17924	0.52505	0.9999
4833404L02Rik	71621	-0.6554	0.6816	0.9999
4833408A19Rik	73788	-0.49519	0.38989	0.9999
4833411C07Rik	71624	-0.082779	0.87846	0.9999
4833412C05Rik	73904	1.255	0.0021096	0.9999
4833412K13Rik	74607	-0.047909	0.92388	0.9999
4833413G10Rik	74584	-0.0017305	0.99434	0.9999
4833415N18Rik	73761	0.65365	0.12745	0.9999
4833417C18Rik	73906	2.0802	0.044407	0.9999
4833418N02Rik	74597	-0.1405	0.65245	0.9999
4833419F23Rik	73915	0.3013	0.80488	0.9999
4833420G17Rik	67392	0.11622	0.19564	0.9999
4833422C13Rik	373852	0.018743	0.88625	0.9999
4833422M21Rik	75768	-0.060683	0.90478	0.9999
4833428L15Rik	74602	-1.2306	0.43567	0.9999
4833438C02Rik	100503392	0.23658	0.6016	0.9999
4833439L19Rik	97820	0.030138	0.68334	0.9999
4833445I07Rik	102731	-0.15014	0.4388	0.9999
4921504A21Rik	70832	-0.22087	0.60416	0.9999
4921507G05Rik	66709	-0.9421	0.62498	0.9999
4921507P07Rik	70821	0.20335	0.65579	0.9999
4921511C10Rik	70924	-2.4889	0.14692	0.9999
4921513H07Rik	100504457	-0.0098994	0.98636	0.9999
4921514A10Rik	100038750	-0.023977	0.95866	0.9999
4921515G04Rik	70904	0.41852	0.7711	0.9999
4921522P10Rik	66719	0.41463	0.55956	0.9999
4921524J17Rik	66714	0.075607	0.59531	0.9999
4921531C22Rik	66730	0.021232	0.93323	0.9999
4921536K21Rik	67430	-0.25425	0.72468	0.9999
4921539H07Rik	78256	0.46878	0.18329	0.9999
4930404H11Rik	73815	-0.32181	0.85768	0.9999
4930404I05Rik	67394	-0.36311	0.4255	0.9999
4930404N11Rik	432479	0.077133	0.93354	0.9999
4930405A21Rik	74846	0.0042238	0.99546	0.9999
4930408O17Rik	73928	-1.5334	0.17496	0.9999
4930412C18Rik	320152	0.010095	0.97415	0.9999
4930412F12Rik	74849	-1.0473	0.021252	0.9999
4930412M03Rik	100504140	-0.80635	0.48775	0.9999
4930413G21Rik	73951	0.051105	0.82671	0.9999
4930414N06Rik	73894	-2.6175	0.058841	0.9999
4930417H01Rik	414106	0.6428	0.36413	0.9999
4930417O13Rik	73870	0.053696	0.96271	0.9999
4930419G24Rik	73874	-0.52177	0.5434	0.9999
4930420G21Rik	78924	-2.9402	0.10362	0.9999
4930421C12Rik	78788	-2.4564	0.13044	0.9999
4930422M22Rik	73774	-0.093213	0.73863	0.9999
4930423D22Rik	74634	-0.27681	0.76895	0.9999
4930426D05Rik	74644	-0.087296	0.84477	0.9999
4930426I24Rik	100504512	0.82154	0.1794	0.9999
4930426L09Rik	74629	-0.033161	0.95098	0.9999
4930429F24Rik	74633	-0.05549	0.91943	0.9999
4930429H19Rik	100505025	0.56628	0.19398	0.9999
4930430F08Rik	68281	0.097074	0.62107	0.9999
4930431P19Rik	73886	-0.0018795	0.99462	0.9999
4930431P22Rik	73883	-0.66133	0.69537	0.9999
4930432B10Rik	74619	0.12405	0.87775	0.9999
4930432E11Rik	243900	0.54486	0.80733	0.9999
4930434F21Rik	73963	-0.69791	0.61813	0.9999
4930435N07Rik	75797	-1.2879	0.27935	0.9999
4930439D14Rik	78167	-0.56461	0.56376	0.9999
4930442G15Rik	78160	0.40094	0.77928	0.9999
4930443O20Rik	74687	-0.38005	0.69853	0.9999
4930444P10Rik	75799	-0.56474	0.33187	0.9999
4930445B16Rik	74880	0.72904	0.74269	0.9999
4930445N18Rik	73985	-2.9239	0.14597	0.9999
4930447C04Rik	75801	-0.11163	0.53914	0.9999
4930447F24Rik	76873	0.14633	0.78819	0.9999
4930447K03Rik	432745	1.0619	0.3603	0.9999
4930447M23Rik	108871	-0.075003	0.55926	0.9999
4930447N08Rik	71647	-0.65902	0.53755	0.9999
4930448E22Rik	102633321	1.1084	0.12977	0.9999
4930451E10Rik	78111	-1.2733	0.20094	0.9999
4930452G13Rik	73989	0.42458	0.53319	0.9999
4930453N24Rik	67609	0.15567	0.21331	0.9999
4930455C13Rik	73990	0.53604	0.54269	0.9999
4930455G09Rik	78917	-0.50922	0.59531	0.9999
4930455M05Rik	78918	1.0079	0.11371	0.9999
4930456G14Rik	74678	0.1442	0.71651	0.9999
4930458D05Rik	75802	-0.18973	0.68038	0.9999
4930461G14Rik	74879	0.48692	0.66878	0.9999
4930466K18Rik	74969	0.31514	0.23122	0.9999
4930467D21Rik	75814	0.7338	0.42884	0.9999
4930470B04Rik	102637336	-1.689	0.29127	0.9999
4930470G03Rik	105245359	-1.9506	0.21186	0.9999
4930470P17Rik	67637	-0.36859	0.5449	0.9999
4930471C04Rik	78176	-0.45651	0.58209	0.9999
4930473A02Rik	321014	0.21691	0.47092	0.9999
4930474M22Rik	74917	0.31604	0.79163	0.9999
4930477O15Rik	74983	-0.31477	0.74246	0.9999
4930478K11Rik	78011	-1.2938	0.14969	0.9999
4930478M13Rik	74984	1.0155	0.59607	0.9999
4930479D17Rik	74925	0.18969	0.65503	0.9999
4930480K15Rik	78800	0.85143	0.33373	0.9999
4930481A15Rik	74931	-1.0169	0.0069757	0.9999
4930481B07Rik	108168883	0.51557	0.36796	0.9999
4930483K19Rik	74953	1.4079	0.23481	0.9999
4930483P17Rik	78169	-0.23454	0.32416	0.9999
4930488L21Rik	75809	-0.076654	0.76286	0.9999
4930500F10Rik	102636338	-0.77102	0.2833	0.9999
4930503L19Rik	269033	0.15225	0.21414	0.9999
4930505A04Rik	75087	-0.77799	0.25573	0.9999
4930506C21Rik	75060	0.3257	0.28532	0.9999
4930507D05Rik	74706	0.021324	0.96539	0.9999
4930509G22Rik	105246071	-0.48058	0.51636	0.9999
4930509J09Rik	74693	0.95255	0.5071	0.9999
4930511M06Rik	75084	-0.55301	0.56235	0.9999
4930512B01Rik	74724	0.073549	0.86769	0.9999
4930513N10Rik	319960	0.21935	0.64105	0.9999
4930515G01Rik	67642	-1.7869	0.1956	0.9999
4930517G24Rik	67644	0.71437	0.37539	0.9999
4930517J16Rik	74722	0.67037	0.61514	0.9999
4930518I15Rik	74704	-0.23988	0.58291	0.9999
4930519F16Rik	75106	0.47627	0.70193	0.9999
4930519K11Rik	78019	0.0091517	0.97709	0.9999
4930519P11Rik	74721	1.7041	0.33493	0.9999
4930520O04Rik	75116	0.14642	0.74877	0.9999
4930522L14Rik	100041734	-0.44843	0.40303	0.9999
4930523C07Rik	67647	0.26429	0.48694	0.9999
4930524B15Rik	67592	-0.044342	0.97148	0.9999
4930524O07Rik	406209	-0.47691	0.43815	0.9999
4930525G20Rik	320163	-0.24463	0.37507	0.9999
4930526A20Rik	622485	0.10598	0.87089	0.9999
4930526F13Rik	75193	0.26697	0.81064	0.9999
4930527B05Rik	619320	-1.9801	0.21582	0.9999
4930527F14Rik	67651	0.042392	0.97669	0.9999
4930528D03Rik	75223	0.23584	0.82586	0.9999
4930532I03Rik	75833	-0.6155	0.66528	0.9999
4930533K18Rik	75189	-0.20387	0.88018	0.9999
4930534D22Rik	100503594	-1.01	0.32591	0.9999
4930534H18Rik	68174	1.0709	0.61643	0.9999
4930535L15Rik	78027	0.6192	0.65637	0.9999
4930537H20Rik	75825	0.77332	0.49701	0.9999
4930538E20Rik	78200	-1.0388	0.075746	0.9999
4930539J05Rik	319587	0.23157	0.63033	0.9999
4930539M17Rik	75149	-0.62169	0.72231	0.9999
4930540M05Rik	112414	-0.49038	0.82543	0.9999
4930544I03Rik	78197	0.66226	0.60961	0.9999
4930546C10Rik	78931	-0.942	0.58138	0.9999
4930547E08Rik	78031	-0.25118	0.79743	0.9999
4930547M16Rik	75299	0.66469	0.40283	0.9999
4930549G23Rik	75286	0.44953	0.49064	0.9999
4930550C14Rik	75311	0.3252	0.64551	0.9999
4930551O13Rik	75263	0.43291	0.72751	0.9999
4930553P18Rik	75355	0.38997	0.29528	0.9999
4930555B11Rik	75279	0.31796	0.80298	0.9999
4930555F03Rik	75359	0.88953	0.34642	0.9999
4930556H04Rik	75842	-0.937	0.29245	0.9999
4930556I23Rik	102637491	-0.37823	0.38632	0.9999
4930556J24Rik	75342	-2.23	0.18204	0.9999
4930556M19Rik	75259	-0.47455	0.59941	0.9999
4930557K07Rik	78202	-0.01599	0.96911	0.9999
4930560O18Rik	75838	-1.9938	0.2865	0.9999
4930562C15Rik	78809	-0.46576	0.40384	0.9999
4930563E22Rik	75304	0.18475	0.55143	0.9999
4930567K20Rik	78056	-0.88419	0.5683	0.9999
4930568A12Rik	75883	0.76896	0.65884	0.9999
4930568G15Rik	75857	0.49795	0.62158	0.9999
4930570G19Rik	329782	0.05074	0.69217	0.9999
4930572G02Rik	75943	-0.73054	0.55698	0.9999
4930572O13Rik	75862	0.37033	0.66493	0.9999
4930577N17Rik	67746	-0.014609	0.97537	0.9999
4930578G10Rik	102638670	0.30197	0.50083	0.9999
4930578M01Rik	75951	-0.27942	0.24576	0.9999
4930579G18Rik	75913	-0.14342	0.57054	0.9999
4930579G24Rik	75939	-0.31225	0.42122	0.9999
4930579K19Rik	75881	0.022376	0.96366	0.9999
4930581F22Rik	78934	0.081162	0.71517	0.9999
4930583K01Rik	67745	0.033059	0.98604	0.9999
4930588A03Rik	75868	0.54292	0.68306	0.9999
4930588G17Rik	75920	-1.5748	0.28666	0.9999
4930588K23Rik	619305	-0.61797	0.65849	0.9999
4930589O11Rik	78214	-0.643	0.68628	0.9999
4930590J08Rik	381798	-0.74852	0.063772	0.9999
4930592C13Rik	381498	0.41218	0.79271	0.9999
4930593A02Rik	71301	0.46958	0.61271	0.9999
4930594M22Rik	105245866	0.1851	0.74323	0.9999
4930597O21Rik	75373	0.51657	0.41371	0.9999
4930598N05Rik	102634128	-1.2477	0.06897	0.9999
4930599N23Rik	75379	-0.60045	0.41076	0.9999
4930599N24Rik	75383	1.6056	0.41347	0.9999
4931403E22Rik	70942	-0.31605	0.55281	0.9999
4931406C07Rik	70984	-0.015277	0.89302	0.9999
4931408D14Rik	77059	-0.72123	0.046493	0.9999
4931413K12Rik	70987	0.90748	0.32401	0.9999
4931414P19Rik	74359	-0.12918	0.55997	0.9999
4931415C17Rik	70966	-0.21592	0.50191	0.9999
4931422A03Rik	70986	0.0072874	0.98869	0.9999
4931428F04Rik	74356	-0.065792	0.57553	0.9999
4931429L15Rik	74361	0.31387	0.71579	0.9999
4931440P22Rik	71004	0.18555	0.68517	0.9999
4932422M17Rik	74366	-0.045296	0.87325	0.9999
4932435O22Rik	319819	1.6415	0.23477	0.9999
4932438A13Rik	229227	0.096982	0.3692	0.9999
4932438H23Rik	74387	-1.131	0.15951	0.9999
4932441J04Rik	319216	0.054062	0.79726	0.9999
4932442E05Rik	74415	0.0054913	0.98885	0.9999
4932443L11Rik	78899	1.7535	0.19837	0.9999
4932702P03Rik	73326	0.12635	0.77449	0.9999
4933402D24Rik	74426	-0.35633	0.40752	0.9999
4933404O12Rik	66752	-0.21667	0.13276	0.9999
4933405D12Rik	74057	1.3495	0.21947	0.9999
4933405L10Rik	71046	0.29342	0.68095	0.9999
4933406B15Rik	71064	-0.33074	0.69897	0.9999
4933406C10Rik	74076	0.020731	0.94681	0.9999
4933406I18Rik	71045	-0.28588	0.59892	0.9999
4933406J09Rik	102639979	-0.90287	0.56175	0.9999
4933406P04Rik	74420	0.20296	0.74376	0.9999
4933407E24Rik	108809	1.1025	0.56214	0.9999
4933407I05Rik	74072	-0.16704	0.81307	0.9999
4933407I08Rik	71009	-0.14766	0.90789	0.9999
4933407K13Rik	74396	-0.15548	0.53423	0.9999
4933407L21Rik	71141	-0.32662	0.24097	0.9999
4933408J17Rik	74454	0.44456	0.6735	0.9999
4933409K07Rik	108816	0.21196	0.3592	0.9999
4933412E12Rik	71086	0.21791	0.29665	0.9999
4933412L11Rik	74078	-0.55569	0.63546	0.9999
4933412O06Rik	71071	0.3953	0.3141	0.9999
4933413J09Rik	71106	0.18757	0.82982	0.9999
4933415A04Rik	75727	-0.4299	0.55592	0.9999
4933416E14Rik	102640864	-0.27492	0.72645	0.9999
4933416I08Rik	71159	-0.14831	0.1624	0.9999
4933417C20Rik	71128	-0.088002	0.94278	0.9999
4933417D19Rik	71186	-0.33654	0.39509	0.9999
4933417O13Rik	71153	0.52708	0.54953	0.9999
4933421O10Rik	100504166	-0.013025	0.91855	0.9999
4933423P22Rik	71158	2.2525	0.094926	0.9999
4933424G06Rik	71166	-0.24881	0.5749	0.9999
4933424M12Rik	67548	-1.4337	0.18112	0.9999
4933425D22Rik	66759	1.8953	0.23543	0.9999
4933425M03Rik	71190	0.41885	0.72298	0.9999
4933426B08Rik	71173	1.3891	0.44709	0.9999
4933427D14Rik	74477	-1.1023	0.16896	0.9999
4933427E11Rik	66769	-0.3459	0.8361	0.9999
4933427I04Rik	664620	-0.85456	0.1814	0.9999
4933427I22Rik	71235	-0.8169	0.1561	0.9999
4933428G20Rik	100141474	-0.21958	0.38789	0.9999
4933428P19Rik	71229	-0.25026	0.86296	0.9999
4933429H19Rik	71280	-1.5965	0.46398	0.9999
4933430I17Rik	214106	0.94468	0.21811	0.9999
4933430M04Rik	71316	-0.68884	0.53606	0.9999
4933431C10Rik	71322	0.69635	0.22673	0.9999
4933431E20Rik	329735	0.011318	0.87713	0.9999
4933431K14Rik	71295	0.040076	0.90167	0.9999
4933431K23Rik	74475	1.4243	0.3043	0.9999
4933432I03Rik	71264	-0.6401	0.48864	0.9999
4933432I09Rik	66779	-0.14663	0.69558	0.9999
4933432K03Rik	75793	0.35818	0.75852	0.9999
4933433G15Rik	71274	-0.93876	0.30768	0.9999
4933433G19Rik	71226	0.067458	0.82214	0.9999
4933434E20Rik	99650	-0.1042	0.41531	0.9999
4933436N17Rik	71289	0.055291	0.97621	0.9999
4933439C10Rik	74476	-0.014289	0.93462	0.9999
4933439K11Rik	71319	0.046958	0.94791	0.9999
4933440N22Rik	74471	-0.56328	0.47011	0.9999
5031415H12Rik	75984	0.76997	0.28711	0.9999
5031425E22Rik	269630	-0.066862	0.67673	0.9999
5031425F14Rik	319684	-1.4688	0.20486	0.9999
5031434O11Rik	100039684	-0.05138	0.77074	0.9999
5031439G07Rik	223739	-0.12489	0.22872	0.9999
5033403F01Rik	75958	-0.19945	0.83845	0.9999
5033404E19Rik	114668	-0.16974	0.77895	0.9999
5033406O09Rik	77675	0.37007	0.82419	0.9999
5033417F24Rik	75995	-0.17237	0.48112	0.9999
5033421B08Rik	75990	0.61162	0.65566	0.9999
5033426O07Rik	76001	-1.2546	0.13499	0.9999
5033430I15Rik	76000	-0.65045	0.28084	0.9999
5330406M23Rik	76671	0.37087	0.74437	0.9999
5330409N07Rik	319766	0.26174	0.81957	0.9999
5330411J11Rik	76676	0.74034	0.48729	0.9999
5330413P13Rik	414081	-0.069576	0.82418	0.9999
5330416C01Rik	403201	0.019259	0.95786	0.9999
5330425B07Rik	102633677	-1.559	0.10434	0.9999
5330431K02Rik	68189	0.026029	0.98695	0.9999
5330434G04Rik	100043213	0.038417	0.78678	0.9999
5330437M03Rik	320746	-1.0938	0.29351	0.9999
5330438D12Rik	327824	-0.10478	0.53188	0.9999
5330438I03Rik	381325	0.20565	0.67205	0.9999
5330439A09Rik	77103	0.59013	0.44496	0.9999
5330439K02Rik	108168267	-0.43656	0.20071	0.9999
5430400D12Rik	71339	-0.11234	0.80928	0.9999
5430402O13Rik	73183	-0.092421	0.83349	0.9999
5430403G16Rik	77200	0.2679	0.47055	0.9999
5430403N17Rik	330737	0.34952	0.81259	0.9999
5430405H02Rik	74487	0.16836	0.4726	0.9999
5430414B19Rik	73846	0.65442	0.4117	0.9999
5430416N02Rik	100503199	0.032995	0.89502	0.9999
5430421F17Rik	74489	0.22406	0.75166	0.9999
5430425E15Rik	105245696	3.0394	0.12699	0.9999
5430427N15Rik	319220	-0.7348	0.43389	0.9999
5430430B14Rik	71424	0.31191	0.69237	0.9999
5430431A17Rik	71368	-1.0573	0.26192	0.9999
5530401A14Rik	71388	-0.12568	0.90987	0.9999
5530601H04Rik	71445	-0.12748	0.40344	0.9999
5730405O15Rik	70489	0.39908	0.37402	0.9999
5730409E04Rik	230757	0.056355	0.51133	0.9999
5730414N17Rik	70524	-0.17635	0.62384	0.9999
5730420D15Rik	70523	-2.1624	0.1709	0.9999
5730435O14Rik	70538	-3.2058	0.088559	0.9999
5730455P16Rik	70591	0.021548	0.81532	0.9999
5730471H19Rik	632764	0.35389	0.57664	0.9999
5730480H06Rik	70592	-0.13032	0.3795	0.9999
5730507C01Rik	236366	-1.5615	0.34781	0.9999
5730521K06Rik	70639	-0.1094	0.84404	0.9999
5730522E02Rik	70626	-0.30395	0.15308	0.9999
5830408C22Rik	74744	-0.23153	0.7796	0.9999
5830417I10Rik	100302730	0.033699	0.83046	0.9999
5830418P13Rik	100529079	-0.27224	0.50892	0.9999
5830432E09Rik	67765	0.27177	0.8064	0.9999
5830444B04Rik	641454	-0.48928	0.12765	0.9999
5830448L01Rik	76031	-0.0073711	0.9807	0.9999
5830454E08Rik	76100	0.083105	0.86033	0.9999
5830462I19Rik	100038626	-0.23109	0.74566	0.9999
5830468F06Rik	76082	-2.498	0.15395	0.9999
5830487J09Rik	76118	-0.22736	0.68339	0.9999
5930403N24Rik	100040846	-0.077369	0.93204	0.9999
5930409G06Rik	77066	0.30273	0.17694	0.9999
5930420M18Rik	319223	-0.091741	0.80342	0.9999
5930438M14Rik	328324	0.93682	0.080323	0.9999
6030400A10Rik	77069	-0.76772	0.34832	0.9999
6030407O03Rik	109198	-0.18217	0.80588	0.9999
6030442K20Rik	77876	0.64377	0.1637	0.9999
6030443J06Rik	320719	-0.27621	0.60686	0.9999
6030445D17Rik	320133	-0.25356	0.81964	0.9999
6030458C11Rik	77877	0.050942	0.57059	0.9999
6230400D17Rik	76133	-0.0012608	0.99632	0.9999
6330403K07Rik	103712	-0.19418	0.074807	0.9999
6330403L08Rik	70744	-0.032856	0.77285	0.9999
6330408M09Rik	70749	0.76819	0.2693	0.9999
6330409D20Rik	70730	-0.46028	0.2054	0.9999
6330410L21Rik	319224	-0.88463	0.56902	0.9999
6330411D24Rik	70725	-0.18072	0.8771	0.9999
6330415B21Rik	70753	0.31129	0.8133	0.9999
6330415G19Rik	320020	0.017472	0.96034	0.9999
6330418K02Rik	69004	0.087204	0.82989	0.9999
6330537M06Rik	76163	0.16207	0.72099	0.9999
6330549D23Rik	229613	0.26419	0.44698	0.9999
6330562C20Rik	76193	-0.25815	0.72544	0.9999
6330576A10Rik	76198	1.3753	0.14019	0.9999
6430503K07Rik	78068	-0.0010519	0.99869	0.9999
6430511E19Rik	320056	-0.024747	0.91676	0.9999
6430548M08Rik	234797	-0.087351	0.27524	0.9999
6430550D23Rik	320095	-0.33192	0.46994	0.9999
6430553K19Rik	619300	-0.40659	0.57965	0.9999
6430562O15Rik	320893	-0.44347	0.31763	0.9999
6430571L13Rik	235599	0.17144	0.48595	0.9999
6430573P05Rik	381455	0.14698	0.62437	0.9999
6430584L05Rik	330324	0.30047	0.32569	0.9999
6430590A07Rik	619719	0.13801	0.61997	0.9999
6430628N08Rik	76237	-2.767	0.0077296	0.9999
6430710M23Rik	76214	-0.40381	0.56537	0.9999
6530401F13Rik	76241	-0.053043	0.96609	0.9999
6530402F18Rik	76220	-0.072301	0.5991	0.9999
6530403H02Rik	320739	0.059951	0.87922	0.9999
6530409C15Rik	76224	-0.04934	0.90392	0.9999
6530411M01Rik	67791	0.25506	0.62583	0.9999
6530437J22Rik	286968	0.65703	0.66103	0.9999
6720427I07Rik	109186	0.45931	0.029442	0.9999
6720468P15Rik	78073	-0.17263	0.81336	0.9999
6720483E21Rik	77741	-0.43577	0.45646	0.9999
6720489N17Rik	211378	0.32847	0.19323	0.9999
6820402A03Rik	75742	-0.33706	0.72751	0.9999
6820408C15Rik	228778	-0.093776	0.72765	0.9999
6820431F20Rik	547150	0.090498	0.48304	0.9999
7630403G23Rik	77119	0.1812	0.83517	0.9999
8030442B05Rik	77543	-0.60235	0.61318	0.9999
8030445P17Rik	319569	0.072039	0.95563	0.9999
8030451A03Rik	100504061	-1.7459	0.36097	0.9999
8030453O22Rik	77209	-0.44217	0.3064	0.9999
8030456M14Rik	77492	-0.10418	0.86502	0.9999
8030462N17Rik	212163	0.13036	0.24997	0.9999
8430406P12Rik	71494	0.44986	0.36544	0.9999
8430422M14Rik	109319	-0.19975	0.52078	0.9999
8430426J06Rik	78102	-1.3723	0.18259	0.9999
8430429K09Rik	71523	0.033491	0.86305	0.9999
8430432A02Rik	108167597	-0.54773	0.3056	0.9999
9030025P20Rik	100041574	-0.36452	0.21112	0.9999
9030407P20Rik	100504389	0.13036	0.55918	0.9999
9030612E09Rik	74530	-0.18924	0.48595	0.9999
9030624G23Rik	66808	0.62959	0.19903	0.9999
9130002K18Rik	74554	-0.60522	0.39083	0.9999
9130008F23Rik	71583	-1.3422	0.32425	0.9999
9130015G15Rik	108167511	0.63139	0.77756	0.9999
9130017K11Rik	72804	-0.11112	0.8111	0.9999
9130019O22Rik	78921	-0.20319	0.41691	0.9999
9130019P16Rik	100042056	0.37691	0.49279	0.9999
9130023H24Rik	100043133	0.041945	0.89348	0.9999
9130024F11Rik	329160	0.36063	0.13304	0.9999
9130213A22Rik	100038433	0.081011	0.85163	0.9999
9130221H12Rik	77124	-0.36875	0.13744	0.9999
9130227L01Rik	329159	1.366	0.087499	0.9999
9130230N09Rik	100137727	0.0069687	0.98803	0.9999
9130401M01Rik	75758	-0.058851	0.65838	0.9999
9130604C24Rik	77707	-0.11341	0.79569	0.9999
9230112E08Rik	320800	-0.064959	0.59483	0.9999
9230112J17Rik	100504561	-0.3111	0.54241	0.9999
9230114K14Rik	414108	-0.14922	0.72664	0.9999
9230116N13Rik	320054	-0.67643	0.33636	0.9999
9330020H09Rik	100048895	-0.22166	0.6208	0.9999
9330102E08Rik	330427	0.015685	0.87102	0.9999
9330104G04Rik	320950	0.11661	0.55009	0.9999
9330111N05Rik	319983	-0.19776	0.61659	0.9999
9330117O12Rik	328957	0.40316	0.35112	0.9999
9330118I20Rik	77508	-0.33906	0.47561	0.9999
9330121J05Rik	100379665	1.6063	0.41573	0.9999
9330121K16Rik	320227	0.33597	0.00099946	0.99654
9330133O14Rik	100689703	0.15728	0.44725	0.9999
9330136K24Rik	319870	-0.52324	0.34034	0.9999
9330151L19Rik	414085	-0.078728	0.50769	0.9999
9330154J02Rik	442799	0.54845	0.22342	0.9999
9330154K18Rik	319829	-1.7788	0.27647	0.9999
9330158H04Rik	319472	0.0036042	0.99474	0.9999
9330159F19Rik	212448	-0.013243	0.9023	0.9999
9330159M07Rik	319673	-0.50621	0.16733	0.9999
9330160F10Rik	791118	0.004284	0.9891	0.9999
9330161L09Rik	77225	-0.24784	0.67187	0.9999
9330162012Rik	493800	-0.2557	0.41539	0.9999
9330171B17Rik	100034360	0.0068303	0.9877	0.9999
9330175E14Rik	320377	-0.36598	0.8395	0.9999
9330175M20Rik	442821	0.19405	0.79089	0.9999
9330179D12Rik	77558	0.088151	0.76724	0.9999
9330185C12Rik	77511	-0.67201	0.28786	0.9999
9330188P03Rik	380930	0.29922	0.28211	0.9999
9330198I05Rik	77560	0.068156	0.87317	0.9999
9330198N18Rik	77516	-0.016357	0.98848	0.9999
9330199G10Rik	319466	-1.8419	0.12193	0.9999
9430002A10Rik	77265	-0.10737	0.87159	0.9999
9430015G10Rik	230996	-0.16768	0.24751	0.9999
9430018G01Rik	319812	0.10615	0.93799	0.9999
9430021M05Rik	77288	0.06614	0.59914	0.9999
9430025C20Rik	442813	-0.011065	0.98251	0.9999
9430031K09Rik	77253	-0.42643	0.79968	0.9999
9430034N14Rik	320811	-0.83652	0.41796	0.9999
9430037G07Rik	320692	0.72394	0.087524	0.9999
9430037O13Rik	77285	2.2488	0.077286	0.9999
9430038I01Rik	77252	0.1681	0.55879	0.9999
9430041J12Rik	77323	-0.3519	0.13159	0.9999
9430053O09Rik	102633149	0.37728	0.33315	0.9999
9430060I03Rik	100037260	-0.17209	0.84062	0.9999
9430064I24Rik	100327266	-0.44043	0.44123	0.9999
9430065F17Rik	77857	0.18008	0.71935	0.9999
9430078K24Rik	77290	2.087	0.26063	0.9999
9430081H08Rik	77430	-0.4408	0.51393	0.9999
9430085M18Rik	77361	-0.17678	0.49897	0.9999
9430091E24Rik	434350	0.18281	0.45541	0.9999
9430092D12Rik	77427	-0.12323	0.76442	0.9999
9430097D07Rik	319245	0.54811	0.48516	0.9999
9530003O04Rik	77391	-1.2943	0.22819	0.9999
9530018F02Rik	77402	0.328	0.48056	0.9999
9530026P05Rik	330385	-0.17593	0.67628	0.9999
9530036O11Rik	654796	-0.072203	0.89182	0.9999
9530046B11Rik	78421	0.62774	0.36809	0.9999
9530051G07Rik	319781	-0.2514	0.59668	0.9999
9530052E02Rik	619321	0.074098	0.89897	0.9999
9530053A07Rik	319482	-0.165	0.88533	0.9999
9530056K15Rik	320650	0.30849	0.6681	0.9999
9530059O14Rik	319626	0.065464	0.85975	0.9999
9530062K07Rik	78739	0.052364	0.90961	0.9999
9530068E07Rik	213673	-0.109	0.11295	0.9999
9530077C05Rik	68283	0.11022	0.49957	0.9999
9530080O11Rik	319247	0.024917	0.93029	0.9999
9530082P21Rik	638247	-0.14907	0.60367	0.9999
9530085L11Rik	320362	-0.25127	0.36406	0.9999
9630001P10Rik	319251	0.23952	0.50255	0.9999
9630002D21Rik	319560	0.11704	0.81776	0.9999
9630009A06Rik	78568	0.32928	0.80083	0.9999
9630010A21Rik	319816	-0.59006	0.36792	0.9999
9630013A20Rik	319903	0.40304	0.23882	0.9999
9630013D21Rik	319743	0.29885	0.81462	0.9999
9630013K17Rik	78883	-0.024547	0.96507	0.9999
9630014M24Rik	381155	-0.15462	0.66377	0.9999
9630015K15Rik	78569	-0.69736	0.31649	0.9999
9630028B13Rik	319562	-0.38599	0.51378	0.9999
9630028I04Rik	319720	-0.04252	0.95475	0.9999
9630041A04Rik	442798	-1.3948	0.23388	0.9999
9830144P21Rik	414086	-0.080731	0.67817	0.9999
9830166K06Rik	402757	-0.27266	0.32938	0.9999
9930004E17Rik	654819	-0.26895	0.66289	0.9999
9930012K11Rik	268759	-0.13549	0.6647	0.9999
9930014A18Rik	320469	0.2326	0.57235	0.9999
9930017N22Rik	320403	-0.14735	0.78714	0.9999
9930021J03Rik	240613	0.039705	0.70524	0.9999
9930104L06Rik	194268	0.008775	0.94347	0.9999
9930111J21Rik1	667214	0.37696	0.63285	0.9999
9930111J21Rik2	245240	-0.081596	0.86994	0.9999
9930120I10Rik	77746	0.015756	0.98878	0.9999
A030001D20Rik	100126243	0.01253	0.95283	0.9999
A030005L19Rik	77922	-1.1052	0.057234	0.9999
A130006I12Rik	319264	-0.032472	0.95312	0.9999
A130010J15Rik	319266	-0.059942	0.77232	0.9999
A130014A01Rik	402737	-0.065027	0.80694	0.9999
A130051J06Rik	791370	0.78592	0.3158	0.9999
A230001M10Rik	319951	-0.092602	0.7397	0.9999
A230004M16Rik	102637814	0.54773	0.54709	0.9999
A230005M16Rik	654807	-0.50894	0.32109	0.9999
A230006K03Rik	27493	0.076445	0.7468	0.9999
A230009B12Rik	319750	-0.074717	0.84876	0.9999
A230020J21Rik	100125339	-1.0256	0.51263	0.9999
A230028O05Rik	319487	-0.06102	0.9421	0.9999
A230051N06Rik	320593	-0.15319	0.68312	0.9999
A230052G05Rik	442796	0.60593	0.23558	0.9999
A230056P14Rik	320845	-0.019034	0.91579	0.9999
A230057D06Rik	319893	0.016462	0.92116	0.9999
A230059L01Rik	320260	-1.4939	0.26104	0.9999
A230060F14Rik	791330	-0.45305	0.4866	0.9999
A230065N10Rik	791393	1.6814	0.31018	0.9999
A230072C01Rik	320742	0.13121	0.40994	0.9999
A230072E10Rik	331547	-0.20613	0.67705	0.9999
A230077H06Rik	320210	-0.32055	0.24582	0.9999
A230081H15Rik	432449	-1.8063	0.073221	0.9999
A230083G16Rik	442825	-0.62318	0.067413	0.9999
A230083N12Rik	100125340	0.02371	0.99004	0.9999
A230085B16Rik	442823	0.0082776	0.99466	0.9999
A230087F16Rik	100503323	-0.002752	0.99604	0.9999
A230103J11Rik	320466	-0.11821	0.6024	0.9999
A230107N01Rik	320919	-0.41757	0.19608	0.9999
A2m	232345	0.20051	0.67295	0.9999
A2ml1	232400	-0.074172	0.60227	0.9999
A330008L17Rik	234624	0.10188	0.608	0.9999
A330009N23Rik	380977	0.22277	0.18343	0.9999
A330015K06Rik	102637797	0.26387	0.5399	0.9999
A330023F24Rik	320977	-0.097168	0.61291	0.9999
A330032P22Rik	102632053	-0.61949	0.51817	0.9999
A330033J07Rik	320614	-0.57274	0.40521	0.9999
A330035P11Rik	319727	-0.078717	0.90374	0.9999
A330040F15Rik	74333	-0.23897	0.8526	0.9999
A330041J22Rik	319556	0.22203	0.50804	0.9999
A330048O09Rik	320315	0.37832	0.32828	0.9999
A330049N07Rik	327768	-0.39606	0.4615	0.9999
A330058E17Rik	319553	0.87218	0.38397	0.9999
A330069E16Rik	606735	-0.1466	0.75228	0.9999
A330069K06Rik	213544	-0.079566	0.92606	0.9999
A330070K13Rik	381673	0.52488	0.36531	0.9999
A330074H02Rik	402758	0.39954	0.33704	0.9999
A330074K22Rik	434353	-0.036877	0.8941	0.9999
A330076C08Rik	100503592	-0.82417	0.12077	0.9999
A330076H08Rik	320026	-0.0016783	0.99359	0.9999
A330084C13Rik	381174	0.12883	0.64288	0.9999
A330093E20Rik	107003	-0.4703	0.15908	0.9999
A330094K24Rik	105246501	0.97529	0.24952	0.9999
A330102I10Rik	77920	-0.080267	0.71819	0.9999
A3galt2	215493	-0.50115	0.43494	0.9999
A430005L14Rik	97159	-0.055995	0.60196	0.9999
A430010J10Rik	319665	-0.59598	0.33728	0.9999
A430027C01Rik	97545	-0.62572	0.59676	0.9999
A430027H14Rik	319980	-0.2195	0.53668	0.9999
A430033K04Rik	243308	0.07422	0.55619	0.9999
A430035B10Rik	320312	-0.041004	0.85393	0.9999
A430057M04Rik	319486	-0.14538	0.83706	0.9999
A430090L17Rik	319803	0.044463	0.96883	0.9999
A430093F15Rik	403202	0.41716	0.71405	0.9999
A430103D13Rik	77775	0.037353	0.90316	0.9999
A430105J06Rik	77189	0.15289	0.84257	0.9999
A430108G06Rik	319650	0.12541	0.7063	0.9999
A430110C17Rik	320899	1.032	0.6267	0.9999
A430110L20Rik	329307	-0.17388	0.6284	0.9999
A4galt	239559	-0.080926	0.80822	0.9999
A4gnt	333424	-0.28738	0.80404	0.9999
A530001N23Rik	328265	-0.20756	0.81852	0.9999
A530013C23Rik	329562	-1.9848	0.13291	0.9999
A530016L24Rik	319942	-0.79674	0.19313	0.9999
A530017D24Rik	100504229	-0.025366	0.91196	0.9999
A530021J07Rik	330578	0.6603	0.43903	0.9999
A530041M06Rik	100503209	-0.42186	0.60411	0.9999
A530046M15Rik	328190	-0.95693	0.65751	0.9999
A530053G22Rik	208079	-0.7271	0.62281	0.9999
A530058N18Rik	320846	-0.24663	0.32681	0.9999
A530058O07Rik	97881	-0.47271	0.75525	0.9999
A530064N14Rik	402761	0.03749	0.9769	0.9999
A530072M11Rik	100415915	-0.035818	0.94222	0.9999
A530076I17Rik	320367	0.085299	0.9272	0.9999
A530083I20Rik	331045	0.68208	0.37113	0.9999
A530083M17Rik	320505	-0.47379	0.73384	0.9999
A530095I07Rik	210373	0.20121	0.88854	0.9999
A630001G21Rik	319997	-0.064755	0.91288	0.9999
A630001O12Rik	414091	0.088482	0.96311	0.9999
A630019I02Rik	408254	1.9262	0.23349	0.9999
A630023P12Rik	231603	0.22968	0.56055	0.9999
A630031M04Rik	320659	-0.15306	0.71537	0.9999
A630052C17Rik	320757	0.23115	0.21151	0.9999
A630066F11Rik	320642	0.19853	0.68658	0.9999
A630072L19Rik	100038467	-1.9507	0.21246	0.9999
A630072M18Rik	320770	0.13259	0.80071	0.9999
A630089N07Rik	320586	-0.77578	0.061316	0.9999
A730009L09Rik	402727	-1.2615	0.091506	0.9999
A730011C13Rik	319916	-0.1675	0.71918	0.9999
A730013G03Rik	320952	-0.81022	0.32325	0.9999
A730017L22Rik	613258	-0.039425	0.80058	0.9999
A730020E08Rik	100504262	0.3747	0.12455	0.9999
A730020M07Rik	100503044	-0.56726	0.42625	0.9999
A730035I17Rik	102637492	-0.33896	0.56621	0.9999
A730036I17Rik	329513	-0.20237	0.74455	0.9999
A730043L09Rik	330958	-0.45775	0.64788	0.9999
A730046J19Rik	319764	-0.11491	0.91377	0.9999
A730056A06Rik	319783	0.36142	0.1464	0.9999
A730060N03Rik	102640344	0.14719	0.63107	0.9999
A730061H03Rik	320942	-0.93607	0.24971	0.9999
A730063M14Rik	100504703	0.52571	0.12535	0.9999
A730081D07Rik	102633880	0.07914	0.79699	0.9999
A730085K08Rik	654800	-1.1312	0.34549	0.9999
A730089K16Rik	320411	-0.69674	0.36622	0.9999
A730090N16Rik	319798	1.3781	0.42016	0.9999
A730091E23Rik	319659	-0.14131	0.78443	0.9999
A730098A19Rik	102632990	0.010586	0.98444	0.9999
A830005F24Rik	442803	-0.0047202	0.9926	0.9999
A830008E24Rik	414092	-0.034691	0.94679	0.9999
A830009L08Rik	320297	0.46077	0.15574	0.9999
A830011K09Rik	319702	-0.27672	0.54497	0.9999
A830018L16Rik	320492	0.24502	0.082665	0.9999
A830019L24Rik	320072	0.48435	0.29136	0.9999
A830019P07Rik	329056	-0.49971	0.20185	0.9999
A830021F12Rik	442838	-0.93727	0.40711	0.9999
A830029E22Rik	320566	0.32375	0.50945	0.9999
A830031A19Rik	268391	0.21748	0.58337	0.9999
A830035A12Rik	442842	-0.60019	0.70668	0.9999
A830035O19Rik	100101457	-0.48014	0.24763	0.9999
A830036E02Rik	353123	-0.12067	0.49505	0.9999
A830052D11Rik	402767	-0.31009	0.43394	0.9999
A830073O21Rik	320262	-0.050203	0.81498	0.9999
A830082K12Rik	320174	0.10327	0.38127	0.9999
A830082N09Rik	414093	-0.016623	0.87659	0.9999
A830092H15Rik	100379095	-0.020192	0.9612	0.9999
A930001A20Rik	77127	-1.1544	0.3212	0.9999
A930001C03Rik	319314	0.89283	0.25008	0.9999
A930002C04Rik	319467	-0.29208	0.59212	0.9999
A930002H24Rik	320004	0.50571	0.54044	0.9999
A930003A15Rik	68162	-0.24502	0.76431	0.9999
A930003O13Rik	330052	0.3404	0.41837	0.9999
A930004D18Rik	77940	-0.076202	0.75377	0.9999
A930004J17Rik	319635	-0.20217	0.45931	0.9999
A930005G22Rik	102639568	0.09086	0.89791	0.9999
A930005H10Rik	68161	0.36205	0.11199	0.9999
A930006L05Rik	442826	0.11409	0.94377	0.9999
A930007A09Rik	432999	-0.35978	0.34048	0.9999
A930007I19Rik	77779	0.18551	0.47822	0.9999
A930009A15Rik	77798	-0.19761	0.76548	0.9999
A930012L18Rik	626275	-0.18832	0.56246	0.9999
A930012O16Rik	227923	1.3583	0.073484	0.9999
A930015D03Rik	77810	0.081942	0.71052	0.9999
A930016O22Rik	100503495	-0.38411	0.36201	0.9999
A930017K11Rik	100034748	0.057395	0.90926	0.9999
A930017M01Rik	239410	0.14208	0.31026	0.9999
A930024E05Rik	109202	-0.14476	0.59071	0.9999
A930027P06Rik	399619	-1.0631	0.084533	0.9999
A930028N01Rik	78438	-0.70552	0.16962	0.9999
A930028O11Rik	77820	1.6858	0.2365	0.9999
A930029G22Rik	654806	-0.39475	0.35813	0.9999
A930030B08Rik	77193	-0.12358	0.87791	0.9999
A930031H19Rik	77835	-1.1891	0.34951	0.9999
A930032L01Rik	77833	-0.12157	0.92015	0.9999
A930033H14Rik	320700	-0.47245	0.14056	0.9999
A930033M14Rik	78441	0.37406	0.79352	0.9999
A930035D04Rik	320946	-0.10581	0.80864	0.9999
A930036I15Rik	77967	-0.20209	0.70573	0.9999
A930037H05Rik	78439	0.0071938	0.98144	0.9999
A930040O22Rik	77973	-0.83714	0.24123	0.9999
AA386476	546058	-0.34299	0.54067	0.9999
AA387200	102633593	-0.92271	0.3649	0.9999
AA387883	100043450	-0.14089	0.55725	0.9999
AA388235	433100	0.28233	0.42938	0.9999
AA414768	245350	-0.13709	0.43011	0.9999
AA414992	102402	-1.1744	0.029482	0.9999
AA465934	613254	-0.22936	0.55604	0.9999
AA467197	433470	-0.0038964	0.99662	0.9999
AA474408	767812	0.24537	0.43899	0.9999
AA914427	53959	-0.3027	0.59366	0.9999
AA986860	212439	0.11132	0.6841	0.9999
Aaas	223921	-0.096562	0.47062	0.9999
Aacs	78894	-0.1303	0.34719	0.9999
Aagab	66939	-0.019065	0.7933	0.9999
Aak1	269774	-0.032645	0.68452	0.9999
Aamdc	66273	0.024216	0.83209	0.9999
Aamp	227290	-0.065818	0.34998	0.9999
Aar2	68295	-0.012396	0.89753	0.9999
Aard	239435	-0.36575	0.2192	0.9999
Aars	234734	-0.029129	0.74573	0.9999
Aars2	224805	-0.082564	0.5567	0.9999
Aarsd1	69684	0.56383	0.11008	0.9999
Aasdh	231326	-0.0069526	0.95674	0.9999
Aasdhppt	67618	0.05511	0.63664	0.9999
Aass	30956	0.36439	0.064188	0.9999
Aatf	56321	-0.10297	0.4156	0.9999
Aatk	11302	-0.12118	0.20382	0.9999
AB041806	58213	0.097042	0.81397	0.9999
AB124611	382062	1.0871	0.19277	0.9999
Abat	268860	-0.064499	0.4933	0.9999
Abca1	11303	0.021901	0.88291	0.9999
Abca12	74591	-0.44092	0.395	0.9999
Abca13	268379	-0.64255	0.56144	0.9999
Abca17	381072	-0.038545	0.93324	0.9999
Abca2	11305	-0.16318	0.083774	0.9999
Abca3	27410	-0.13285	0.21981	0.9999
Abca4	11304	0.18142	0.48755	0.9999
Abca5	217265	0.11849	0.30444	0.9999
Abca6	76184	0.22013	0.41962	0.9999
Abca7	27403	-0.060458	0.682	0.9999
Abca8a	217258	0.0436	0.79047	0.9999
Abca8b	27404	-0.0025029	0.98475	0.9999
Abca9	217262	0.13475	0.48978	0.9999
Abcb10	56199	-0.17191	0.14178	0.9999
Abcb1a	18671	0.13554	0.3697	0.9999
Abcb1b	18669	0.022705	0.91811	0.9999
Abcb4	18670	0.19134	0.37031	0.9999
Abcb6	74104	-0.20909	0.5777	0.9999
Abcb7	11306	0.1084	0.31516	0.9999
Abcb8	74610	-0.13487	0.22058	0.9999
Abcb9	56325	0.049299	0.70369	0.9999
Abcc1	17250	0.014435	0.8884	0.9999
Abcc10	224814	-0.28461	0.073864	0.9999
Abcc12	244562	-0.46224	0.64803	0.9999
Abcc2	12780	-0.14419	0.85095	0.9999
Abcc3	76408	0.1342	0.63143	0.9999
Abcc4	239273	0.0024178	0.98738	0.9999
Abcc5	27416	-0.01264	0.90722	0.9999
Abcc6	27421	0.44719	0.46948	0.9999
Abcc8	20927	-0.033076	0.87947	0.9999
Abcc9	20928	-0.082713	0.7108	0.9999
Abcd1	11666	-0.15783	0.21518	0.9999
Abcd2	26874	0.24543	0.076296	0.9999
Abcd3	19299	-0.071377	0.44446	0.9999
Abcd4	19300	-0.18303	0.30128	0.9999
Abce1	24015	0.056713	0.58838	0.9999
Abcf1	224742	-0.060512	0.54606	0.9999
Abcf2	27407	0.10232	0.17789	0.9999
Abcf3	27406	0.018368	0.79874	0.9999
Abcg1	11307	-0.032851	0.74876	0.9999
Abcg2	26357	0.087965	0.5661	0.9999
Abcg3	27405	0.21341	0.82074	0.9999
Abcg4	192663	-0.13245	0.23837	0.9999
Abhd1	57742	-0.18201	0.80104	0.9999
Abhd10	213012	0.0026612	0.98058	0.9999
Abhd11	68758	0.082535	0.48607	0.9999
Abhd11os	69812	0.10998	0.75063	0.9999
Abhd12	76192	0.011879	0.86506	0.9999
Abhd12b	100504285	0.23246	0.81889	0.9999
Abhd13	68904	0.1264	0.14644	0.9999
Abhd14a	68644	-0.19787	0.28315	0.9999
Abhd14b	76491	-0.023666	0.89082	0.9999
Abhd15	67477	0.25267	0.70107	0.9999
Abhd16a	193742	-0.060184	0.42721	0.9999
Abhd16b	241850	-0.37222	0.83708	0.9999
Abhd17a	216169	-0.0072058	0.93582	0.9999
Abhd17b	226016	0.078594	0.36409	0.9999
Abhd17c	70178	0.058764	0.51811	0.9999
Abhd18	269423	-0.10988	0.37321	0.9999
Abhd2	54608	0.040948	0.6036	0.9999
Abhd3	106861	-0.0026381	0.98172	0.9999
Abhd4	105501	-0.019691	0.80826	0.9999
Abhd5	67469	0.19013	0.18363	0.9999
Abhd6	66082	0.027631	0.73905	0.9999
Abhd8	64296	0.015624	0.78818	0.9999
Abi1	11308	0.076118	0.38035	0.9999
Abi2	329165	0.083162	0.21252	0.9999
Abi3	66610	-0.19816	0.56704	0.9999
Abi3bp	320712	-0.038859	0.82351	0.9999
Abitram	230234	-0.028491	0.79779	0.9999
Abl1	11350	-0.069594	0.40089	0.9999
Abl2	11352	-0.085606	0.36526	0.9999
Ablim1	226251	0.088226	0.42676	0.9999
Ablim2	231148	-0.1337	0.19385	0.9999
Ablim3	319713	-0.22356	0.11712	0.9999
Abr	109934	-0.013377	0.84964	0.9999
Abra	223513	0.11036	0.86818	0.9999
Abracl	73112	0.11263	0.57832	0.9999
Abraxas1	70681	0.27034	0.20328	0.9999
Abraxas2	109359	0.054141	0.64753	0.9999
Abt1	30946	0.11338	0.28296	0.9999
Abtb1	80283	0.002128	0.98463	0.9999
Abtb2	99382	-0.065042	0.61825	0.9999
Acaa1a	113868	-0.060845	0.62879	0.9999
Acaa1b	235674	-0.2416	0.67093	0.9999
Acaa2	52538	0.11545	0.38343	0.9999
Acaca	107476	-0.06449	0.54567	0.9999
Acacb	100705	-0.087222	0.70204	0.9999
Acad10	71985	-0.11687	0.61949	0.9999
Acad11	102632	0.25895	0.026575	0.9999
Acad12	338350	0.042987	0.86185	0.9999
Acad8	66948	0.042408	0.7242	0.9999
Acad9	229211	-0.0088943	0.91741	0.9999
Acadl	11363	0.031833	0.77668	0.9999
Acadm	11364	0.14393	0.17063	0.9999
Acads	11409	-0.037372	0.84566	0.9999
Acadsb	66885	0.084104	0.43923	0.9999
Acadvl	11370	-0.063598	0.51911	0.9999
Acan	11595	-0.18784	0.46411	0.9999
Acap1	216859	0.82129	0.60637	0.9999
Acap2	78618	-0.025265	0.82041	0.9999
Acap3	140500	-0.083798	0.46765	0.9999
Acat1	110446	0.092638	0.41364	0.9999
Acat2	110460	0.065074	0.62834	0.9999
Acat3	224530	-0.18362	0.37573	0.9999
Acbd3	170760	0.067077	0.44986	0.9999
Acbd4	67131	-0.050234	0.61089	0.9999
Acbd5	74159	0.032949	0.71855	0.9999
Acbd6	72482	-0.022143	0.83593	0.9999
Accs	329470	0.041023	0.86078	0.9999
Accsl	381411	-0.87714	0.2535	0.9999
Acd	497652	-0.035534	0.72202	0.9999
Ace	11421	-0.13528	0.5571	0.9999
Ace2	70008	-0.41476	0.22537	0.9999
Ace3	217246	-0.724	0.37826	0.9999
Acer2	230379	-0.27064	0.17012	0.9999
Acer3	66190	0.019321	0.88273	0.9999
Ache	11423	-0.17901	0.085148	0.9999
Acin1	56215	-0.12387	0.36773	0.9999
Ackr1	13349	-0.057514	0.71073	0.9999
Ackr2	59289	0.4054	0.22304	0.9999
Ackr3	12778	-0.0093687	0.95999	0.9999
Ackr4	252837	1.2289	0.16108	0.9999
Acly	104112	0.053435	0.50408	0.9999
Acmsd	266645	-0.51968	0.62322	0.9999
Aco1	11428	0.090209	0.41123	0.9999
Aco2	11429	-0.044821	0.53841	0.9999
Acot1	26897	-0.005549	0.9731	0.9999
Acot11	329910	0.027978	0.80773	0.9999
Acot12	74156	0.32743	0.67014	0.9999
Acot13	66834	0.072633	0.52258	0.9999
Acot2	171210	-0.19664	0.22197	0.9999
Acot3	171281	-0.22071	0.34385	0.9999
Acot4	171282	0.13444	0.60224	0.9999
Acot5	217698	-0.018367	0.93937	0.9999
Acot6	217700	0.098738	0.53869	0.9999
Acot7	70025	-0.078672	0.33195	0.9999
Acot8	170789	-0.032496	0.79044	0.9999
Acot9	56360	0.12381	0.38286	0.9999
Acox1	11430	-0.089783	0.18531	0.9999
Acox3	80911	-0.069626	0.54977	0.9999
Acoxl	74121	0.16868	0.81094	0.9999
Acp1	11431	0.051546	0.63665	0.9999
Acp2	11432	0.012666	0.88103	0.9999
Acp4	100503991	-1.4706	0.37019	0.9999
Acp5	11433	0.099551	0.91981	0.9999
Acp6	66659	-0.12533	0.33655	0.9999
Acp7	101744	-0.22075	0.69821	0.9999
Acpp	56318	-0.38536	0.47012	0.9999
Acr	11434	-0.2601	0.49327	0.9999
Acrbp	54137	-0.04306	0.83772	0.9999
Acsbg1	94180	0.027493	0.7664	0.9999
Acsbg3	78625	0.16164	0.71227	0.9999
Acsf2	264895	-0.087277	0.51105	0.9999
Acsf3	257633	-0.1201	0.34166	0.9999
Acsl1	14081	0.058349	0.48269	0.9999
Acsl3	74205	0.091854	0.38141	0.9999
Acsl4	50790	0.19071	0.10598	0.9999
Acsl5	433256	-0.018179	0.88738	0.9999
Acsl6	216739	-0.0090051	0.92765	0.9999
Acsm3	20216	-0.25031	0.70507	0.9999
Acsm4	233801	0.33237	0.73187	0.9999
Acss1	68738	0.036817	0.76213	0.9999
Acss2	60525	0.02792	0.77761	0.9999
Acss2os	74945	-0.080878	0.93075	0.9999
Acss3	380660	-0.072655	0.88091	0.9999
Acta1	11459	-0.075056	0.67879	0.9999
Acta2	11475	-0.13065	0.62694	0.9999
Actb	11461	0.019356	0.76701	0.9999
Actbl2	238880	0.60015	0.67055	0.9999
Actg1	11465	-0.025213	0.73024	0.9999
Actg2	11468	-1.1293	0.41769	0.9999
Actg-ps1	621269	1.121	0.47294	0.9999
Actl10	70362	0.068866	0.80739	0.9999
Actl6a	56456	-0.066019	0.62206	0.9999
Actl6b	83766	-0.11777	0.15676	0.9999
Actl9	69481	-0.07321	0.94634	0.9999
Actn1	109711	-0.024675	0.83857	0.9999
Actn2	11472	-0.23182	0.30986	0.9999
Actn3	11474	-0.36684	0.19087	0.9999
Actn4	60595	0.068114	0.52631	0.9999
Actr10	56444	0.049555	0.52245	0.9999
Actr1a	54130	-0.013567	0.81725	0.9999
Actr1b	226977	0.0025736	0.97532	0.9999
Actr2	66713	0.15724	0.12406	0.9999
Actr3	74117	0.094697	0.24589	0.9999
Actr3b	242894	0.065396	0.42163	0.9999
Actr3-ps	667799	-0.076471	0.71657	0.9999
Actr5	109275	0.012835	0.926	0.9999
Actr6	67019	0.10963	0.35131	0.9999
Actr8	56249	0.058119	0.46318	0.9999
Actrt3	76652	-0.27916	0.53445	0.9999
Acvr1	11477	0.14226	0.17078	0.9999
Acvr1b	11479	-0.050216	0.59634	0.9999
Acvr1c	269275	0.16078	0.26749	0.9999
Acvr2a	11480	-0.12059	0.52573	0.9999
Acvr2b	11481	-0.082299	0.74032	0.9999
Acvrl1	11482	-0.077368	0.6975	0.9999
Acy1	109652	-0.012836	0.93595	0.9999
Acy3	71670	0.071644	0.83187	0.9999
Acyp1	66204	0.19744	0.14104	0.9999
Acyp2	75572	0.19147	0.27037	0.9999
Ada	11486	-0.91465	0.097583	0.9999
Adal	75894	-0.0092863	0.9326	0.9999
Adam10	11487	0.017533	0.83409	0.9999
Adam11	11488	-0.075065	0.49313	0.9999
Adam12	11489	-0.26243	0.30185	0.9999
Adam15	11490	-0.09851	0.36418	0.9999
Adam17	11491	0.060263	0.61865	0.9999
Adam18	13524	0.56705	0.2189	0.9999
Adam19	11492	-0.067598	0.56183	0.9999
Adam1a	280668	-0.3477	0.20966	0.9999
Adam1b	280667	-0.87078	0.24429	0.9999
Adam21	56622	0.21606	0.63942	0.9999
Adam22	11496	-0.0089646	0.89441	0.9999
Adam23	23792	-0.0015669	0.9866	0.9999
Adam32	353188	-0.43589	0.59341	0.9999
Adam33	110751	0.12383	0.64474	0.9999
Adam4	11498	0.014341	0.97879	0.9999
Adam5	11499	1.8544	0.2452	0.9999
Adam8	11501	-0.35576	0.16695	0.9999
Adam9	11502	0.10705	0.23861	0.9999
Adamts1	11504	0.26743	0.16	0.9999
Adamts10	224697	-0.085038	0.58048	0.9999
Adamts12	239337	0.63657	0.52015	0.9999
Adamts13	279028	-0.024945	0.93453	0.9999
Adamts14	237360	0.29675	0.77039	0.9999
Adamts15	235130	-0.16608	0.29078	0.9999
Adamts16	271127	-0.26414	0.20072	0.9999
Adamts17	233332	0.043375	0.83148	0.9999
Adamts18	208936	-0.33547	0.27689	0.9999
Adamts19	240322	-0.39026	0.44403	0.9999
Adamts2	216725	-0.31169	0.013296	0.9999
Adamts20	223838	-0.12918	0.52597	0.9999
Adamts3	330119	0.026854	0.84743	0.9999
Adamts4	240913	0.29782	0.058475	0.9999
Adamts5	23794	-0.32068	0.37546	0.9999
Adamts6	108154	-0.30738	0.21028	0.9999
Adamts7	108153	-0.24353	0.74014	0.9999
Adamts8	30806	0.049083	0.78262	0.9999
Adamts9	101401	0.062956	0.83867	0.9999
Adamtsl1	77739	-0.066775	0.72972	0.9999
Adamtsl2	77794	0.18037	0.31865	0.9999
Adamtsl3	269959	0.040945	0.90697	0.9999
Adamtsl4	229595	0.026137	0.89183	0.9999
Adamtsl5	66548	0.082106	0.74402	0.9999
Adap1	231821	-0.10795	0.32636	0.9999
Adap2	216991	0.18859	0.53514	0.9999
Adap2os	105242792	-0.8243	0.35863	0.9999
Adar	56417	-0.051949	0.55237	0.9999
Adarb1	110532	-0.033694	0.68494	0.9999
Adarb2	94191	0.0079118	0.94921	0.9999
Adat1	30947	-0.23243	0.1434	0.9999
Adat2	66757	0.054485	0.78693	0.9999
Adck1	72113	-0.050892	0.59663	0.9999
Adck2	57869	-0.15394	0.18991	0.9999
Adck5	268822	-0.15065	0.33965	0.9999
Adcy1	432530	0.1794	0.080601	0.9999
Adcy10	271639	-0.33884	0.30404	0.9999
Adcy2	210044	0.09377	0.31098	0.9999
Adcy3	104111	-0.19094	0.053407	0.9999
Adcy4	104110	-0.17085	0.65029	0.9999
Adcy5	224129	-0.18924	0.28461	0.9999
Adcy6	11512	-0.18095	0.13177	0.9999
Adcy7	11513	0.049553	0.77408	0.9999
Adcy8	11514	-0.0082787	0.949	0.9999
Adcy9	11515	-0.089389	0.59326	0.9999
Adcyap1	11516	0.17299	0.44372	0.9999
Adcyap1r1	11517	-0.13388	0.10976	0.9999
Add1	11518	0.015389	0.80058	0.9999
Add2	11519	-0.061723	0.57214	0.9999
Add3	27360	0.05718	0.61998	0.9999
Adgb	215772	0.11248	0.83974	0.9999
Adgra1	52389	-0.24591	0.068872	0.9999
Adgra2	78560	0.035206	0.77396	0.9999
Adgra3	70693	0.014467	0.90123	0.9999
Adgrb1	107831	-0.057505	0.71332	0.9999
Adgrb2	230775	-0.057807	0.59772	0.9999
Adgrb3	210933	-0.00061131	0.99494	0.9999
Adgrd1	243277	-0.20153	0.66367	0.9999
Adgre1	13733	0.4734	0.09312	0.9999
Adgre5	26364	0.020981	0.93299	0.9999
Adgrf2	435529	-0.49438	0.28156	0.9999
Adgrf4	78249	-0.15985	0.57507	0.9999
Adgrf5	224792	-0.036563	0.82791	0.9999
Adgrg1	14766	-0.045992	0.78424	0.9999
Adgrg2	237175	-0.3336	0.32962	0.9999
Adgrg3	54672	0.073836	0.94697	0.9999
Adgrg6	215798	0.048287	0.85001	0.9999
Adgrl1	330814	-0.04996	0.57043	0.9999
Adgrl2	99633	-0.13844	0.1367	0.9999
Adgrl3	319387	-0.00035605	0.99747	0.9999
Adgrl4	170757	0.12921	0.49641	0.9999
Adgrv1	110789	0.32191	0.41754	0.9999
Adh1	11522	1.0465	0.38589	0.9999
Adh5	11532	0.17961	0.12405	0.9999
Adhfe1	76187	0.11556	0.3997	0.9999
Adi1	104923	0.016404	0.8812	0.9999
Adipor1	72674	-0.0078527	0.92031	0.9999
Adipor2	68465	-0.023926	0.86774	0.9999
Adk	11534	0.072164	0.61079	0.9999
Adm	11535	-0.28521	0.29939	0.9999
Adm2	223780	0.096743	0.95628	0.9999
Adnp	11538	-0.22172	0.26251	0.9999
Adnp2	240442	-0.025461	0.7955	0.9999
Ado	211488	0.12426	0.14532	0.9999
Adora1	11539	0.043909	0.75384	0.9999
Adora2a	11540	-1.1908	0.25822	0.9999
Adora2b	11541	-0.16636	0.46798	0.9999
Adora3	11542	0.39858	0.4672	0.9999
Adpgk	72141	-0.086611	0.54638	0.9999
Adprh	11544	-0.062053	0.36595	0.9999
Adprhl1	234072	-0.19831	0.82883	0.9999
Adprm	66358	-0.024397	0.86366	0.9999
Adra1a	11549	0.2189	0.24077	0.9999
Adra1b	11548	0.05579	0.72279	0.9999
Adra1d	11550	0.050309	0.81683	0.9999
Adra2a	11551	-0.016069	0.93803	0.9999
Adra2c	11553	-0.25256	0.02382	0.9999
Adrb1	11554	0.28469	0.013963	0.9999
Adrb2	11555	-0.23859	0.48341	0.9999
Adrb3	11556	-0.013162	0.95574	0.9999
Adrm1	56436	-0.02988	0.73853	0.9999
Adsl	11564	-0.070763	0.57399	0.9999
Adss	11566	0.10233	0.169	0.9999
Adssl1	11565	-0.026511	0.88511	0.9999
Adtrp	109254	0.79172	0.57046	0.9999
Aebp1	11568	0.011087	0.97445	0.9999
Aebp2	11569	0.029884	0.73904	0.9999
Aen	68048	-0.1015	0.38259	0.9999
AF357399	100302567	0.17992	0.80953	0.9999
Afap1	70292	0.075441	0.46626	0.9999
Afap1l1	106877	0.18817	0.25645	0.9999
Afap1l2	226250	0.076766	0.67067	0.9999
Afdn	17356	-0.069517	0.48596	0.9999
Aff1	17355	0.0028266	0.98938	0.9999
Aff2	14266	0.11751	0.59875	0.9999
Aff3	16764	-0.035405	0.7028	0.9999
Aff4	93736	0.051539	0.56194	0.9999
Afg1l	215951	0.14698	0.17164	0.9999
Afg3l1	114896	-0.023886	0.80353	0.9999
Afg3l2	69597	-0.021881	0.77088	0.9999
Afm	280662	-0.47662	0.65926	0.9999
Afmid	71562	-0.33224	0.41322	0.9999
Aftph	216549	0.092377	0.2651	0.9999
Aga	11593	0.2098	0.28786	0.9999
Agap1	347722	-0.026394	0.7127	0.9999
Agap2	216439	-0.016272	0.80663	0.9999
Agap3	213990	-0.083727	0.32933	0.9999
Agbl1	244071	-0.67095	0.45003	0.9999
Agbl2	271813	-0.19447	0.69324	0.9999
Agbl3	76223	0.32089	0.10824	0.9999
Agbl4	78933	-0.083038	0.6029	0.9999
Agbl5	231093	-0.12009	0.43232	0.9999
Ager	11596	0.066466	0.90594	0.9999
Agfg1	15463	0.012865	0.88724	0.9999
Agfg2	231801	-0.10821	0.21159	0.9999
Aggf1	66549	0.088772	0.3493	0.9999
Agk	69923	0.0049732	0.95906	0.9999
Agl	77559	0.098794	0.32333	0.9999
Agmat	75986	0.32473	0.26055	0.9999
Agmo	319660	0.30712	0.25928	0.9999
Ago1	236511	-0.075272	0.38373	0.9999
Ago2	239528	-0.098918	0.34409	0.9999
Ago3	214150	-0.041038	0.74899	0.9999
Ago4	76850	0.062561	0.63973	0.9999
Agpat1	55979	-0.076518	0.41697	0.9999
Agpat2	67512	0.020517	0.94981	0.9999
Agpat3	28169	-0.0046779	0.95102	0.9999
Agpat4	68262	-0.08436	0.30894	0.9999
Agpat5	52123	-0.020983	0.84172	0.9999
Agps	228061	0.056363	0.631	0.9999
Agrn	11603	-0.058267	0.63229	0.9999
Agrp	11604	0.47286	0.37643	0.9999
Agt	11606	-0.65236	0.0015869	0.9999
Agtpbp1	67269	0.14317	0.072751	0.9999
Agtr1a	11607	-0.56921	0.41074	0.9999
Agtr1b	11608	-0.13084	0.88358	0.9999
Agtr2	11609	0.37384	0.52266	0.9999
Agtrap	11610	0.055537	0.6991	0.9999
Ahctf1	226747	-0.016549	0.85606	0.9999
Ahcy	269378	0.074125	0.56835	0.9999
Ahcyl1	229709	0.042931	0.59835	0.9999
Ahcyl2	74340	-0.014076	0.83516	0.9999
Ahdc1	230793	-0.076847	0.46526	0.9999
Ahi1	52906	-0.17761	0.26176	0.9999
Ahnak	66395	0.024133	0.88737	0.9999
Ahnak2	100041194	-0.0079692	0.97768	0.9999
Ahr	11622	0.18935	0.16467	0.9999
Ahrr	11624	-0.010065	0.982	0.9999
Ahsa1	217737	0.05482	0.53174	0.9999
Ahsa2	268390	0.08503	0.51236	0.9999
AI115009	99542	0.030464	0.90162	0.9999
AI182371	98870	0.33329	0.68516	0.9999
AI197445	105120	-0.02196	0.95972	0.9999
AI413582	106672	-0.0066714	0.94172	0.9999
AI429214	621080	-0.11126	0.68053	0.9999
AI467606	101602	0.29328	0.47923	0.9999
AI480526	100675	-0.33013	0.10932	0.9999
AI504432	229694	0.11212	0.41357	0.9999
AI506816	433855	0.083254	0.72243	0.9999
AI593442	330941	0.24137	0.061441	0.9999
AI597479	98404	0.048059	0.64628	0.9999
AI661453	224833	0.29413	0.58047	0.9999
AI662270	100043636	-0.020998	0.98964	0.9999
AI837181	107242	-0.097944	0.32907	0.9999
AI839979	100740	0.29055	0.34437	0.9999
AI847159	100048701	1.4549	0.042978	0.9999
AI849053	329697	0.30062	0.36416	0.9999
AI854703	243373	-0.22894	0.048828	0.9999
AI987944	233168	0.021297	0.89905	0.9999
Aida	108909	-0.1329	0.16789	0.9999
Aif1	11629	0.18843	0.482	0.9999
Aif1l	108897	0.39342	0.057715	0.9999
Aifm1	26926	0.11304	0.24075	0.9999
Aifm2	71361	-0.1506	0.37213	0.9999
Aifm3	72168	-0.092037	0.56719	0.9999
Aig1	66253	-0.0045221	0.96452	0.9999
Aim2	383619	-0.10751	0.74844	0.9999
Aimp1	13722	0.21673	0.047977	0.9999
Aimp2	231872	0.047683	0.7139	0.9999
Aip	11632	-0.053366	0.45573	0.9999
Aipl1	114230	0.06086	0.97425	0.9999
Aire	11634	-0.18706	0.81126	0.9999
Airn	104103	-0.67863	0.099995	0.9999
Ajap1	230959	-0.16356	0.18544	0.9999
Ajm1	381353	-0.17654	0.1141	0.9999
Ajuba	16475	0.0080672	0.98135	0.9999
Ak1	11636	-0.059367	0.45278	0.9999
AK157302	432732	0.34549	0.42849	0.9999
Ak2	11637	-0.12188	0.40125	0.9999
Ak3	56248	-0.087461	0.27333	0.9999
Ak3l2-ps	635960	-0.20229	0.50848	0.9999
Ak4	11639	-0.14143	0.25613	0.9999
Ak5	229949	-0.1454	0.26541	0.9999
Ak6	102216272	0.044854	0.81567	0.9999
Ak7	78801	-0.10755	0.86779	0.9999
Ak8	68870	-0.23585	0.34715	0.9999
Ak9	633979	-0.24464	0.76323	0.9999
Akain1	320722	-0.073897	0.67157	0.9999
Akap1	11640	0.0077496	0.93642	0.9999
Akap10	56697	0.027841	0.81286	0.9999
Akap11	219181	0.016635	0.86036	0.9999
Akap12	83397	0.13199	0.32674	0.9999
Akap13	75547	-0.13619	0.31016	0.9999
Akap14	434756	-0.46407	0.56432	0.9999
Akap17b	338351	0.0423	0.73159	0.9999
Akap3	11642	0.29335	0.73779	0.9999
Akap5	238276	-0.038862	0.66315	0.9999
Akap6	238161	0.094097	0.25963	0.9999
Akap7	432442	0.16955	0.068267	0.9999
Akap8	56399	-0.064319	0.65644	0.9999
Akap8l	54194	-0.08301	0.63145	0.9999
Akap9	100986	-0.07042	0.43215	0.9999
Akip1	57373	-0.054872	0.85343	0.9999
Akirin1	68050	0.2166	0.018752	0.9999
Akirin2	433693	-0.0040296	0.95881	0.9999
Akna	100182	0.35907	0.068813	0.9999
Akr1a1	58810	0.0051794	0.94721	0.9999
Akr1b10	67861	0.06851	0.60401	0.9999
Akr1b3	11677	0.035775	0.71269	0.9999
Akr1b8	14187	0.2477	0.65391	0.9999
Akr1c13	27384	1.0821	0.11322	0.9999
Akr1c14	105387	0.062098	0.89028	0.9999
Akr1c18	105349	0.79732	0.095462	0.9999
Akr1c21	77337	-0.72359	0.6522	0.9999
Akr1e1	56043	-0.53977	0.0010108	0.99654
Akr7a5	110198	-0.064078	0.60853	0.9999
Akt1	11651	-0.04423	0.57892	0.9999
Akt1s1	67605	-0.033303	0.69588	0.9999
Akt2	11652	0.12326	0.20888	0.9999
Akt2-ps	111116	0.04961	0.81855	0.9999
Akt3	23797	0.10293	0.27618	0.9999
Aktip	14339	0.15931	0.089623	0.9999
Alad	17025	-0.086681	0.40559	0.9999
Alas1	11655	0.058187	0.53729	0.9999
Alas2	11656	-0.18614	0.72444	0.9999
Albfm1	622307	-0.23338	0.8214	0.9999
Alcam	11658	0.057093	0.68364	0.9999
Aldh16a1	69748	0.031329	0.84841	0.9999
Aldh18a1	56454	-0.12855	0.22338	0.9999
Aldh1a1	11668	0.023623	0.94589	0.9999
Aldh1a2	19378	0.079608	0.68647	0.9999
Aldh1a3	56847	-0.54104	0.2357	0.9999
Aldh1a7	26358	0.040643	0.93762	0.9999
Aldh1b1	72535	-0.13836	0.43565	0.9999
Aldh1l1	107747	0.080691	0.40826	0.9999
Aldh1l2	216188	0.056537	0.80924	0.9999
Aldh2	11669	0.058879	0.48986	0.9999
Aldh3a1	11670	-0.77204	0.044875	0.9999
Aldh3a2	11671	0.079429	0.32021	0.9999
Aldh3b1	67689	-0.29254	0.12383	0.9999
Aldh3b2	621603	-0.36379	0.45916	0.9999
Aldh4a1	212647	-0.15324	0.28756	0.9999
Aldh5a1	214579	-0.017685	0.81625	0.9999
Aldh6a1	104776	0.090144	0.28384	0.9999
Aldh7a1	110695	0.0065561	0.93328	0.9999
Aldh8a1	237320	-0.27788	0.80341	0.9999
Aldh9a1	56752	0.10841	0.31719	0.9999
Aldoa	11674	-0.05108	0.39726	0.9999
Aldob	230163	-0.22576	0.4579	0.9999
Aldoc	11676	0.070312	0.39423	0.9999
Alg1	208211	-0.059751	0.55881	0.9999
Alg10b	380959	0.048482	0.65839	0.9999
Alg11	207958	0.11129	0.27885	0.9999
Alg12	223774	-0.14544	0.32241	0.9999
Alg13	67574	-0.11862	0.459	0.9999
Alg14	66789	0.016002	0.92596	0.9999
Alg2	56737	-0.088816	0.27636	0.9999
Alg3	208624	-0.13524	0.3785	0.9999
Alg5	66248	-0.10184	0.4422	0.9999
Alg6	320438	0.017619	0.8973	0.9999
Alg8	381903	-0.038307	0.82138	0.9999
Alg9	102580	-0.035491	0.75859	0.9999
Alk	11682	-0.11496	0.55757	0.9999
Alkal2	100294583	0.017885	0.94757	0.9999
Alkbh1	211064	-0.073741	0.5336	0.9999
Alkbh2	231642	0.029612	0.8916	0.9999
Alkbh3	69113	-0.23472	0.1219	0.9999
Alkbh3os1	70852	0.043627	0.91476	0.9999
Alkbh4	72041	-0.036299	0.83774	0.9999
Alkbh5	268420	0.029391	0.70562	0.9999
Alkbh6	233065	-0.1074	0.37675	0.9999
Alkbh7	66400	-0.058224	0.65715	0.9999
Alkbh8	67667	0.005855	0.9479	0.9999
Allc	94041	-0.36991	0.58844	0.9999
Alms1	236266	0.078392	0.5968	0.9999
Alms1-ps2	623273	-0.5433	0.3578	0.9999
Alox12	11684	-0.27236	0.7627	0.9999
Alox12b	11686	-0.094987	0.70762	0.9999
Alox12e	11685	-0.27773	0.81643	0.9999
Alox5	11689	0.37384	0.43069	0.9999
Alox5ap	11690	0.18922	0.52458	0.9999
Alox8	11688	-0.12856	0.51612	0.9999
Aloxe3	23801	-0.22997	0.21548	0.9999
Alpk1	71481	0.06809	0.7593	0.9999
Alpk2	225638	0.096903	0.90977	0.9999
Alpk3	116904	-0.62022	0.32239	0.9999
Alpl	11647	-0.15975	0.37953	0.9999
Als2	74018	-0.065019	0.49586	0.9999
Als2cl	235633	-0.17264	0.24767	0.9999
Alx1	216285	-0.41141	0.67294	0.9999
Alx3	11694	0.4195	0.32949	0.9999
Alx4	11695	-0.07613	0.82453	0.9999
Alyref	21681	-0.091744	0.3603	0.9999
Alyref2	56009	0.06812	0.87353	0.9999
Amacr	17117	0.039169	0.80093	0.9999
Ambra1	228361	-0.038839	0.71011	0.9999
Amd1	11702	0.19481	0.069313	0.9999
Amd2	100041585	-0.065869	0.78703	0.9999
Amdhd1	71761	-0.11897	0.82235	0.9999
Amdhd2	245847	-0.42832	0.00070794	0.9595
Amd-ps3	100043304	0.16856	0.73925	0.9999
Amd-ps4	100040814	-0.092329	0.85177	0.9999
Amer1	72345	0.10381	0.52436	0.9999
Amer2	72125	0.05923	0.41229	0.9999
Amer3	211383	-0.055414	0.59778	0.9999
Amfr	23802	-0.032545	0.67139	0.9999
Amh	11705	0.17659	0.64952	0.9999
Amhr2	110542	-0.22262	0.59785	0.9999
Amigo1	229715	-0.0063353	0.94252	0.9999
Amigo2	105827	-0.35202	0.18523	0.9999
Amigo3	320844	-0.2777	0.18061	0.9999
Ammecr1	56068	0.21642	0.28389	0.9999
Ammecr1l	225339	-0.076772	0.54646	0.9999
Amn	93835	-0.14586	0.42696	0.9999
Amn1	232566	-0.058032	0.68245	0.9999
Amot	27494	-0.10641	0.46412	0.9999
Amotl1	75723	-0.10421	0.50887	0.9999
Amotl2	56332	0.225	0.1131	0.9999
Ampd2	109674	-0.11968	0.32267	0.9999
Ampd3	11717	-0.23668	0.038172	0.9999
Amph	218038	-0.013827	0.84602	0.9999
Amt	434437	-0.06938	0.63184	0.9999
Amy1	11722	-0.13365	0.39545	0.9999
Amz1	231842	-0.28912	0.2533	0.9999
Amz2	13929	-0.079149	0.30618	0.9999
Anapc1	17222	-0.0028757	0.9722	0.9999
Anapc10	68999	0.14485	0.3507	0.9999
Anapc11	66156	-0.023049	0.8133	0.9999
Anapc13	69010	0.030254	0.83663	0.9999
Anapc15	75430	0.026127	0.85799	0.9999
Anapc15-ps	628119	-0.34103	0.70993	0.9999
Anapc16	52717	0.084583	0.40538	0.9999
Anapc2	99152	-0.055024	0.49809	0.9999
Anapc4	52206	0.063048	0.5038	0.9999
Anapc5	59008	-0.068063	0.44026	0.9999
Anapc7	56317	-0.13153	0.16504	0.9999
Ang	11727	0.98486	0.0062637	0.9999
Angel1	68737	-0.11061	0.58011	0.9999
Angel2	52477	-0.0019952	0.98231	0.9999
Angpt1	11600	0.12061	0.67825	0.9999
Angpt2	11601	-0.15606	0.71778	0.9999
Angpt4	11602	0.78064	0.65376	0.9999
Angptl1	72713	0.1782	0.71832	0.9999
Angptl2	26360	-0.31881	0.33349	0.9999
Angptl3	30924	0.61511	0.57987	0.9999
Angptl4	57875	-0.45949	0.06375	0.9999
Angptl6	70726	-0.049861	0.8081	0.9999
Angptl7	654812	0.54731	0.28886	0.9999
Ank	11732	0.0030611	0.97206	0.9999
Ank1	11733	-0.065515	0.64109	0.9999
Ank2	109676	-0.0039142	0.96169	0.9999
Ank3	11735	-0.010043	0.91289	0.9999
Ankdd1a	330963	-0.36703	0.47149	0.9999
Ankdd1b	271144	0.70295	0.61358	0.9999
Ankef1	319196	0.35767	0.40827	0.9999
Ankfn1	382543	-0.30171	0.68682	0.9999
Ankfy1	11736	0.032251	0.72031	0.9999
Ankhd1	108857	-0.038508	0.79134	0.9999
Ankib1	70797	0.055462	0.60725	0.9999
Ankk1	244859	-0.30183	0.92725	0.9999
Ankle1	234396	0.42311	0.65725	0.9999
Ankle2	71782	-0.024546	0.80232	0.9999
Ankmy1	241158	-0.88567	0.16191	0.9999
Ankmy2	217473	-0.042588	0.63199	0.9999
Ankra2	68558	0.014696	0.90119	0.9999
Ankrd10	102334	-0.1079	0.454	0.9999
Ankrd11	77087	-0.039352	0.65603	0.9999
Ankrd12	106585	-0.0081964	0.94238	0.9999
Ankrd13a	68420	-0.060935	0.58725	0.9999
Ankrd13b	268445	-0.17112	0.20129	0.9999
Ankrd13c	433667	-0.0070273	0.9155	0.9999
Ankrd13d	68423	-0.050349	0.59567	0.9999
Ankrd16	320816	-0.045941	0.79066	0.9999
Ankrd17	81702	0.027903	0.74431	0.9999
Ankrd2	56642	0.01189	0.98739	0.9999
Ankrd22	52024	-0.7358	0.20741	0.9999
Ankrd23	78321	0.49753	0.31063	0.9999
Ankrd24	70615	-0.18884	0.19404	0.9999
Ankrd26	232339	0.077058	0.51576	0.9999
Ankrd27	245886	0.029703	0.8307	0.9999
Ankrd28	105522	0.14606	0.12253	0.9999
Ankrd29	225187	0.037948	0.77407	0.9999
Ankrd31	625662	0.74921	0.35146	0.9999
Ankrd33b	67434	0.0079277	0.95756	0.9999
Ankrd34a	545554	-0.02381	0.81353	0.9999
Ankrd34b	218440	0.044279	0.70821	0.9999
Ankrd34c	330998	0.010866	0.95199	0.9999
Ankrd35	213121	-0.066909	0.64335	0.9999
Ankrd37	654824	0.02046	0.94515	0.9999
Ankrd39	109346	-0.18117	0.22873	0.9999
Ankrd40	71452	0.019073	0.81548	0.9999
Ankrd42	73845	0.22956	0.065968	0.9999
Ankrd44	329154	-0.0032864	0.98177	0.9999
Ankrd45	73844	0.025818	0.76103	0.9999
Ankrd46	68839	0.0473	0.62179	0.9999
Ankrd49	56503	0.090297	0.61064	0.9999
Ankrd50	99696	-0.0055532	0.95162	0.9999
Ankrd52	237615	-0.10163	0.41045	0.9999
Ankrd53	75305	0.04865	0.89849	0.9999
Ankrd54	223690	-0.023892	0.82551	0.9999
Ankrd55	77318	0.0027256	0.99291	0.9999
Ankrd6	140577	-0.071989	0.5453	0.9999
Ankrd61	66729	0.049693	0.91956	0.9999
Ankrd63	383787	-0.21827	0.063677	0.9999
Ankrd7	75196	-1.9918	0.20808	0.9999
Ankrd9	74251	0.066889	0.67359	0.9999
Anks1	224650	-0.065504	0.6129	0.9999
Anks1b	77531	0.001023	0.98579	0.9999
Anks3	72615	-0.21208	0.083583	0.9999
Anks4b	72074	-0.73794	0.34455	0.9999
Anks6	75691	-0.072699	0.60062	0.9999
Ankub1	242037	0.3369	0.24444	0.9999
Ankzf1	52231	-0.15723	0.26847	0.9999
Anln	68743	0.21259	0.27015	0.9999
Ano1	101772	-0.30409	0.3925	0.9999
Ano10	102566	0.035684	0.76273	0.9999
Ano2	243634	-0.58094	0.36991	0.9999
Ano3	228432	0.23971	0.044191	0.9999
Ano4	320091	-0.032403	0.77415	0.9999
Ano5	233246	-0.14306	0.72026	0.9999
Ano6	105722	-0.019111	0.88524	0.9999
Ano8	382014	-0.18593	0.1256	0.9999
Anp32a	11737	0.061591	0.45059	0.9999
Anp32b	67628	-0.056867	0.56096	0.9999
Anp32e	66471	0.079139	0.35283	0.9999
Anpep	16790	-0.29584	0.19887	0.9999
Antxr1	69538	0.15052	0.24938	0.9999
Antxr2	71914	-0.096286	0.76438	0.9999
Anxa1	16952	-0.00021909	0.99938	0.9999
Anxa11	11744	0.097354	0.62828	0.9999
Anxa11os	105245705	-0.3594	0.7526	0.9999
Anxa13	69787	-0.16803	0.85961	0.9999
Anxa2	12306	-0.039942	0.80748	0.9999
Anxa3	11745	0.15269	0.32474	0.9999
Anxa4	11746	-0.0071552	0.97864	0.9999
Anxa5	11747	0.05759	0.61434	0.9999
Anxa6	11749	-0.025412	0.78072	0.9999
Anxa7	11750	0.0092417	0.91431	0.9999
Anxa8	11752	0.27162	0.65586	0.9999
Anxa9	71790	-0.36532	0.4528	0.9999
Aoah	27052	-0.22142	0.76308	0.9999
Aoc2	237940	0.010597	0.96306	0.9999
Aoc3	11754	0.13703	0.86005	0.9999
Aopep	72061	0.081078	0.59205	0.9999
Aox1	11761	-0.10074	0.68649	0.9999
Aox3	71724	0.017775	0.95457	0.9999
Aox4	71872	0.46309	0.50441	0.9999
Ap1ar	211556	0.05922	0.42431	0.9999
Ap1b1	11764	-0.09585	0.20063	0.9999
Ap1g1	11765	0.026674	0.75982	0.9999
Ap1g2	11766	-0.41272	0.077729	0.9999
Ap1m1	11767	-0.033166	0.73198	0.9999
Ap1m2	11768	-0.4924	0.10987	0.9999
Ap1s1	11769	-0.016609	0.8851	0.9999
Ap1s2	108012	-0.11432	0.54713	0.9999
Ap1s3	252903	0.2617	0.37667	0.9999
Ap2a1	11771	-0.054626	0.55204	0.9999
Ap2a2	11772	-0.10215	0.21669	0.9999
Ap2b1	71770	-0.064282	0.37562	0.9999
Ap2m1	11773	-0.071288	0.30999	0.9999
Ap2m1-ps	100042719	-0.093426	0.32916	0.9999
Ap2s1	232910	-0.036476	0.66258	0.9999
Ap3b1	11774	-0.012778	0.86809	0.9999
Ap3b2	11775	-0.050912	0.53183	0.9999
Ap3d1	11776	-0.057258	0.5439	0.9999
Ap3m1	55946	0.13539	0.22197	0.9999
Ap3m1-ps	544716	-0.29543	0.74994	0.9999
Ap3m2	64933	0.012754	0.87152	0.9999
Ap3s1	11777	0.063618	0.5577	0.9999
Ap3s1-ps1	665369	-0.25068	0.40296	0.9999
Ap3s1-ps2	434339	0.61734	0.4	0.9999
Ap3s2	11778	0.0086015	0.922	0.9999
Ap4b1	67489	-0.49202	0.1615	0.9999
Ap4e1	108011	-0.18957	0.2131	0.9999
Ap4m1	11781	-0.032134	0.81945	0.9999
Ap4s1	11782	0.18249	0.142	0.9999
Ap5b1	381201	-0.1943	0.33148	0.9999
Ap5m1	74385	0.18488	0.10157	0.9999
Ap5s1	69596	0.0151	0.91835	0.9999
Ap5z1	231855	-0.16493	0.30779	0.9999
Apaf1	11783	-0.2642	0.20014	0.9999
Apba1	319924	0.033453	0.66159	0.9999
Apba2	11784	-0.083266	0.38406	0.9999
Apba3	57267	-0.098142	0.54173	0.9999
Apbb1	11785	-0.0097629	0.89063	0.9999
Apbb1ip	54519	0.11868	0.56151	0.9999
Apbb2	11787	0.026956	0.76956	0.9999
Apbb3	225372	-0.037416	0.7255	0.9999
Apc	11789	0.0073116	0.94096	0.9999
Apc2	23805	-0.10074	0.31693	0.9999
Apcdd1	494504	-0.21352	0.17932	0.9999
Apeh	235606	-0.11693	0.26222	0.9999
Apex1	11792	0.16967	0.2622	0.9999
Apex2	77622	0.033239	0.85402	0.9999
Aph1a	226548	-0.052741	0.6184	0.9999
Aph1b	208117	-0.050816	0.7319	0.9999
Aph1c	68318	-0.21876	0.24055	0.9999
Api5	11800	0.13271	0.10447	0.9999
Apip	56369	-0.10344	0.50578	0.9999
Aplf	72103	0.34099	0.084562	0.9999
Apln	30878	-0.0013727	0.9924	0.9999
Aplnr	23796	0.79995	0.45324	0.9999
Aplp1	11803	-0.03787	0.53673	0.9999
Aplp2	11804	-0.0020242	0.97802	0.9999
Apmap	71881	-0.0043605	0.96113	0.9999
Apoa1	11806	-0.75797	0.38783	0.9999
Apoa2	11807	0.34207	0.52865	0.9999
Apobec1	11810	0.21564	0.60091	0.9999
Apobec2	11811	0.013446	0.98708	0.9999
Apobec3	80287	-0.2207	0.46329	0.9999
Apobr	171504	0.072202	0.89775	0.9999
Apoc1	11812	-0.30651	0.60027	0.9999
Apoc3	11814	-0.13185	0.83121	0.9999
Apod	11815	0.082908	0.57837	0.9999
Apoe	11816	0.010959	0.91142	0.9999
Apof	103161	-0.51338	0.6913	0.9999
Apoh	11818	-0.34012	0.61904	0.9999
Apol10b	328561	0.43428	0.67374	0.9999
Apol6	71939	-1.9107	0.22568	0.9999
Apol7a	75761	0.11641	0.79562	0.9999
Apol8	239552	0.0019487	0.99392	0.9999
Apol9a	223672	1.9847	0.26068	0.9999
Apol9b	71898	0.62973	0.57724	0.9999
Apold1	381823	0.22111	0.32841	0.9999
Apom	55938	0.013369	0.99207	0.9999
Apoo	68316	0.093327	0.41553	0.9999
Apool	68117	-0.17179	0.58305	0.9999
Apoo-ps	621156	-0.018191	0.95985	0.9999
App	11820	-0.011194	0.86896	0.9999
Appbp2	66884	-0.030168	0.67475	0.9999
Appbp2os	654810	-0.24882	0.7575	0.9999
Appl1	72993	0.086991	0.40118	0.9999
Appl2	216190	-0.017524	0.81637	0.9999
Aprt	11821	-0.095781	0.42628	0.9999
Aprt-ps	621377	0.33405	0.6904	0.9999
Aptx	66408	-0.058567	0.52578	0.9999
Aqp1	11826	0.31469	0.70903	0.9999
Aqp11	66333	-0.027815	0.80956	0.9999
Aqp12	208760	0.62724	0.77988	0.9999
Aqp2	11827	1.5686	0.13702	0.9999
Aqp4	11829	0.10076	0.60803	0.9999
Aqp5	11830	-0.79112	0.30469	0.9999
Aqp6	11831	-1.5511	0.167	0.9999
Aqp7	11832	-0.43108	0.84635	0.9999
Aqp9	64008	-0.047182	0.89495	0.9999
Aqr	11834	0.14223	0.14374	0.9999
Ar	11835	0.062235	0.63492	0.9999
Araf	11836	0.011556	0.89458	0.9999
Arap1	69710	-0.028978	0.80911	0.9999
Arap2	212285	0.23774	0.08967	0.9999
Arap3	106952	-0.01284	0.94039	0.9999
Arc	11838	0.70511	0.1466	0.9999
Arcn1	213827	0.052214	0.45842	0.9999
Areg	11839	0.69728	0.45412	0.9999
Arel1	68497	-0.076608	0.40151	0.9999
Arf1	11840	-0.01662	0.80099	0.9999
Arf2	11841	0.13235	0.164	0.9999
Arf3	11842	0.024163	0.75392	0.9999
Arf4	11843	0.078092	0.32524	0.9999
Arf4os	791355	-0.1137	0.91562	0.9999
Arf5	11844	-0.098299	0.25618	0.9999
Arf6	11845	0.0058064	0.95785	0.9999
Arfgap1	228998	-0.070645	0.45059	0.9999
Arfgap2	77038	-0.07	0.46743	0.9999
Arfgap3	66251	0.043523	0.69524	0.9999
Arfgef1	211673	0.080846	0.26807	0.9999
Arfgef2	99371	-0.088734	0.40699	0.9999
Arfgef3	215821	0.11344	0.26249	0.9999
Arfip1	99889	-0.03816	0.87439	0.9999
Arfip2	76932	-0.057344	0.42337	0.9999
Arfrp1	76688	-0.09039	0.46588	0.9999
Arg1	11846	-0.33975	0.67383	0.9999
Arg2	11847	-0.27842	0.2587	0.9999
Arglu1	234023	-0.023081	0.78667	0.9999
Arhgap1	228359	-0.067551	0.39982	0.9999
Arhgap10	78514	0.024369	0.82899	0.9999
Arhgap11a	228482	0.052064	0.8205	0.9999
Arhgap12	75415	0.058355	0.64815	0.9999
Arhgap15	76117	0.29991	0.21054	0.9999
Arhgap17	70497	-0.075138	0.62516	0.9999
Arhgap18	73910	0.017687	0.91678	0.9999
Arhgap19	71085	0.022625	0.89926	0.9999
Arhgap20	244867	0.014301	0.8854	0.9999
Arhgap20os	408028	-0.26891	0.73629	0.9999
Arhgap21	71435	-0.037474	0.75101	0.9999
Arhgap22	239027	-0.32288	0.31706	0.9999
Arhgap23	58996	-0.011121	0.91696	0.9999
Arhgap24	231532	-0.11977	0.55198	0.9999
Arhgap25	232201	-0.095192	0.67155	0.9999
Arhgap26	71302	-0.095592	0.41041	0.9999
Arhgap27	544817	0.00075847	0.99587	0.9999
Arhgap27os1	102638353	0.68724	0.64059	0.9999
Arhgap27os2	653029	0.64066	0.67211	0.9999
Arhgap28	268970	-0.17636	0.74261	0.9999
Arhgap29	214137	0.30307	0.082144	0.9999
Arhgap30	226652	-0.26912	0.29415	0.9999
Arhgap31	12549	0.085266	0.62067	0.9999
Arhgap32	330914	0.077487	0.43001	0.9999
Arhgap33	233071	-0.014053	0.91313	0.9999
Arhgap33os	100504207	0.27931	0.88665	0.9999
Arhgap35	232906	0.046665	0.47797	0.9999
Arhgap36	75404	-1.914	0.14139	0.9999
Arhgap39	223666	-0.050048	0.69442	0.9999
Arhgap4	171207	-0.19968	0.45223	0.9999
Arhgap40	545481	-0.27473	0.66625	0.9999
Arhgap42	71544	0.18321	0.18658	0.9999
Arhgap44	216831	-0.00027625	0.9966	0.9999
Arhgap45	70719	-0.039996	0.82149	0.9999
Arhgap5	11855	0.28347	0.030664	0.9999
Arhgap6	11856	-0.42262	0.42993	0.9999
Arhgap8	73167	-0.8049	0.54116	0.9999
Arhgap9	216445	0.18007	0.69061	0.9999
Arhgdia	192662	-0.053624	0.49471	0.9999
Arhgdib	11857	-0.2579	0.22473	0.9999
Arhgdig	14570	-0.028276	0.77661	0.9999
Arhgef1	16801	-0.12635	0.46987	0.9999
Arhgef10	234094	0.0044123	0.97205	0.9999
Arhgef10l	72754	-0.021022	0.89374	0.9999
Arhgef11	213498	-0.046621	0.59562	0.9999
Arhgef12	69632	0.061685	0.35434	0.9999
Arhgef15	442801	0.059403	0.7406	0.9999
Arhgef16	230972	-0.18497	0.76654	0.9999
Arhgef17	207212	-0.051801	0.51964	0.9999
Arhgef18	102098	-0.13421	0.15084	0.9999
Arhgef19	213649	0.069108	0.61286	0.9999
Arhgef2	16800	-0.020609	0.87553	0.9999
Arhgef25	52666	-0.0062809	0.94994	0.9999
Arhgef26	622434	-0.019488	0.89494	0.9999
Arhgef28	110596	-0.11412	0.57461	0.9999
Arhgef3	71704	0.049942	0.59906	0.9999
Arhgef33	381112	-0.055879	0.9031	0.9999
[truncated: 18,331 more rows]

## Sheet: Ctrl 24m vs Ctrl 5m
gene_name	EntrezID	log2FoldChange	pvalue	padj
0610005C13Rik	71661	-1.0452	0.079844	0.19573
0610009B22Rik	66050	-0.011457	0.93687	0.96697
0610009E02Rik	100125929	-0.2736	0.50104	0.67874
0610009L18Rik	66838	-0.10811	0.69245	0.82301
0610010K14Rik	104457	-0.94339	0.067734	0.1737
0610012D04Rik	71676	-0.21601	0.86007	0.92662
0610012G03Rik	106264	-0.066449	0.47236	0.65316
0610030E20Rik	68364	-0.049176	0.70921	0.83269
0610038B21Rik	70345	0.6015	0.324	0.51641
0610039K10Rik	68386	-0.75675	0.36316	0.55511
0610040B10Rik	67672	0.34669	0.35881	0.5502
0610040F04Rik	75394	0.094829	0.80117	0.89093
0610040J01Rik	76261	0.39014	0.11654	0.25668
0610043K17Rik	68400	0.47254	0.36862	0.56071
1010001B22Rik	75403	0.79948	0.18493	0.35564
1110002E22Rik	102634333	-0.32464	0.34781	0.54012
1110002J07Rik	68488	0.19372	0.73196	0.84826
1110002L01Rik	100043040	-0.1012	0.60308	0.75981
1110002O04Rik	68483	0.37332	0.77493	0.87541
1110003F10Rik	68476	-1.5684	0.10107	0.23239
1110004F10Rik	56372	-0.05175	0.55624	0.72466
1110006O24Rik	66123	0.28783	0.5978	0.75564
1110013H19Rik	68522	0.34975	0.53989	0.71184
1110015O18Rik	100503859	0.65217	0.31301	0.5052
1110017D15Rik	73721	-0.10475	0.81252	0.89897
1110018N20Rik	68941	0.085032	0.67873	0.81345
1110019D14Rik	76311	0.0074993	0.97948	0.9896
1110020A21Rik	68531	0.33421	0.52103	0.69524
1110025M09Rik	68635	-0.26096	0.56888	0.73407
1110032A03Rik	68721	0.23117	0.014668	0.054666
1110032F04Rik	68725	0.16777	0.34812	0.54033
1110035H17Rik	68686	-1.3095	0.086401	0.20711
1110038B12Rik	68763	-0.11168	0.59566	0.7539
1110038F14Rik	117171	-0.6127	0.00065072	0.0044069
1110046J04Rik	68808	-0.63362	0.012843	0.049326
1110051M20Rik	228356	-0.098377	0.22961	0.41188
1110059E24Rik	66206	0.60237	1.6668e-05	0.00020126
1110059G10Rik	66202	0.25017	0.049309	0.138
1110065P20Rik	68920	-0.34653	0.021707	0.07416
1190005I06Rik	68918	-0.34485	0.44171	0.6259
1190007I07Rik	544717	-0.22482	0.26775	0.45496
1300002E11Rik	100043489	0.075896	0.69499	0.82429
1300014J16Rik	74160	-0.90063	0.026576	0.086683
1500002C15Rik	102636313	-0.036365	0.88689	0.94134
1500002F19Rik	76683	-0.65262	0.35769	0.54933
1500004A13Rik	319830	0.16043	0.094136	0.22049
1500009L16Rik	69784	-0.08851	0.59431	0.75293
1500011B03Rik	66236	-0.34978	5.5973e-05	0.00055738
1500012K07Rik	68954	0.13226	0.84088	0.91601
1500015A07Rik	68982	-0.74211	0.00011008	0.00098894
1500015L24Rik	68994	1.4175	0.0016504	0.0094498
1500026H17Rik	69002	-0.44246	0.13949	0.29184
1500035N22Rik	70258	0.80633	0.034732	0.10583
1520401A03Rik	320309	-1.404	0.11588	0.25579
1600010M07Rik	69781	0.68272	0.28482	0.47372
1600012H06Rik	67912	-0.078221	0.44501	0.62892
1600014C10Rik	72244	0.047514	0.60937	0.76431
1600014C23Rik	72240	2.2221	0.14121	0.29458
1600017P15Rik	73249	1.7023	0.1436	0.29785
1600020E01Rik	72012	-0.37324	0.014194	0.05334
1600023N17Rik	69788	-0.61485	0.33269	0.52556
1600029O15Rik	665268	-0.25179	0.43332	0.61883
1700001C19Rik	75462	-0.0099457	0.99462	0.99684
1700001G11Rik	69303	-1.28	0.15783	0.31865
1700001G17Rik	67503	-0.19939	0.74142	0.85485
1700001J03Rik	69282	-0.87863	0.39913	0.58997
1700001K19Rik	66323	0.71136	0.0027541	0.014269
1700001K23Rik	69319	1.357	0.025824	0.084743
1700001L05Rik	69291	-0.41211	0.0874	0.2088
1700001L19Rik	69315	-0.22709	0.056606	0.15281
1700001O22Rik	73598	-0.0034822	0.98891	0.9943
1700001P01Rik	72215	-2.0079	0.01701	0.061174
1700003D09Rik	69338	1.5451	0.00018112	0.0015089
1700003E16Rik	71837	-0.19326	0.019572	0.068396
1700003F12Rik	75480	-0.93361	0.016552	0.059965
1700003G18Rik	69350	0.049663	0.97628	0.98841
1700003L19Rik	75493	-1.0675	0.32993	0.52257
1700003M07Rik	72225	0.09578	0.4593	0.64173
1700006F04Rik	75432	0.85921	0.67165	0.80919
1700007F19Rik	67850	1.2081	0.070409	0.17874
1700007J10Rik	69320	-0.39091	0.38023	0.57168
1700007K13Rik	69327	0.026838	0.92898	0.96349
1700007L15Rik	100502742	1.3444	0.03436	0.10489
1700007P06Rik	69308	-0.3019	0.62919	0.77926
1700008A23Rik	75463	-3.0513	0.012434	0.048139
1700008B11Rik	66321	0.82719	0.55721	0.72539
1700008J07Rik	629159	0.2219	0.43083	0.61723
1700008K24Rik	69311	0.40439	0.66331	0.80298
1700008O03Rik	69349	0.026128	0.95131	0.97513
1700010I14Rik	66931	-0.19897	0.61459	0.76834
1700010K24Rik	75440	-3.7411	0.015775	0.057713
1700011M02Rik	75443	-3.0041	0.020297	0.070432
1700012B09Rik	69325	1.7554	0.094559	0.22117
1700012D14Rik	75479	0.21264	0.69925	0.82618
1700013F07Rik	75504	-0.40336	0.37303	0.565
1700014D04Rik	102638268	-0.52403	0.15795	0.31883
1700016A09Rik	74227	0.14755	0.73263	0.84851
1700016J18Rik	75561	-1.0557	0.4698	0.65122
1700016K19Rik	74230	-0.36672	0.23369	0.41635
1700016P03Rik	668604	-0.95725	0.00015419	0.0013166
1700017B05Rik	74211	0.23233	0.07995	0.19586
1700017G19Rik	100040882	-1.5228	0.35787	0.5495
1700018A04Rik	71307	-0.90517	0.52431	0.69805
1700018A23Rik	72231	-0.03983	0.96424	0.9825
1700018G05Rik	69388	-0.10695	0.88396	0.93979
1700018L02Rik	67329	0.17419	0.58785	0.74831
1700019A02Rik	69397	0.71068	0.43001	0.61672
1700019D03Rik	67080	0.51423	0.0002245	0.0018051
1700019J19Rik	76412	-0.45725	0.76082	0.86684
1700019N19Rik	67507	0.27114	0.84192	0.91656
1700020A23Rik	75656	-0.22542	0.84992	0.92086
1700020L24Rik	66330	0.22012	0.58806	0.74849
1700020N18Rik	67086	1.0342	0.41853	0.60748
1700021J08Rik	72235	-1.2335	0.11603	0.25592
1700021N21Rik	69409	0.86521	0.22077	0.40158
1700022H01Rik	75539	0.63014	0.41258	0.60253
1700022N22Rik	69431	0.28761	0.5722	0.73656
1700023B13Rik	73279	-0.068101	0.88838	0.94208
1700023F02Rik	69433	-0.75486	0.62517	0.77642
1700024G13Rik	67085	1.6166	0.17747	0.34521
1700025A08Rik	69400	0.22705	0.90687	0.95222
1700025F24Rik	67081	0.50586	0.34137	0.53368
1700025G04Rik	69399	0.09302	0.19417	0.36795
1700026F02Rik	69419	-1.3182	0.44256	0.62678
1700026J14Rik	69432	0.17766	0.87053	0.93281
1700027A07Rik	69996	-0.64235	0.38187	0.57357
1700027A15Rik	69449	1.7034	0.43156	0.61751
1700027H10Rik	72274	0.69483	0.32891	0.52151
1700028E10Rik	625175	0.093235	0.82054	0.90433
1700028J19Rik	70004	0.23054	0.51971	0.69416
1700028K03Rik	76421	-0.6005	0.074023	0.18529
1700028P14Rik	67483	0.60346	0.12942	0.27652
1700029H14Rik	66501	-2.4403	0.10896	0.245
1700029I15Rik	75641	-0.87421	0.0072957	0.03153
1700029J07Rik	69479	-0.69483	0.0034981	0.01736
1700030C10Rik	69513	0.17212	0.75643	0.86413
1700030C14Rik	75662	0.4352	0.53945	0.7114
1700030J22Rik	69528	-0.070073	0.66587	0.80471
1700030K09Rik	72254	-0.2613	0.14335	0.29752
1700034G24Rik	67325	-2.0409	0.040432	0.11873
1700034H15Rik	98736	-0.40084	0.19818	0.37343
1700034P13Rik	73331	0.46303	0.55545	0.72416
1700037C18Rik	73261	0.24384	0.274	0.46202
1700037H04Rik	67326	0.24608	0.022517	0.076311
1700040D17Rik	76602	0.042027	0.90589	0.95159
1700041B01Rik	78623	-0.56509	0.5748	0.73868
1700041G16Rik	73299	1.3362	0.076612	0.18992
1700047F07Rik	102633724	-0.818	0.092441	0.21754
1700047K16Rik	73335	-0.38304	0.57927	0.74254
1700047M11Rik	67330	-0.038445	0.85608	0.92425
1700048F04Rik	73396	-0.00060938	0.99957	0.99981
1700048M11Rik	100503166	-2.0938	0.0010375	0.0064532
1700048O20Rik	69430	0.21883	0.38026	0.57168
1700051A21Rik	73366	-0.65781	0.73352	0.84921
1700052K11Rik	73431	0.00014776	0.99945	0.99979
1700056E22Rik	73363	0.74734	0.59908	0.75661
1700056N10Rik	73392	0.050822	0.85613	0.92425
1700058P15Rik	73377	-0.8236	0.32314	0.51561
1700060J05Rik	73391	-0.028767	0.9697	0.98554
1700063D05Rik	78500	0.10102	0.82447	0.90678
1700064M15Rik	73457	0.92206	0.48315	0.66282
1700065D16Rik	73410	0.26624	0.83711	0.91351
1700065J18Rik	73455	0.59913	0.51713	0.69205
1700066B19Rik	73449	0.31742	0.86359	0.92855
1700066J03Rik	67339	-0.85905	0.59699	0.75494
1700066M21Rik	73467	0.011612	0.90925	0.95311
1700067P10Rik	68224	0.49495	0.7968	0.88845
1700069B07Rik	76613	0.88694	0.21251	0.39111
1700071M16Rik	73504	-0.53748	0.24143	0.42609
1700073E17Rik	381827	-0.12942	0.89467	0.94587
1700080N15Rik	73489	3.3693	0.062984	0.16499
1700081N11Rik	73528	-0.34748	0.64461	0.78937
1700082M22Rik	105243269	3.52	0.016493	0.059804
1700084E18Rik	67350	-0.28093	0.59971	0.75698
1700085D07Rik	73491	0.13566	0.93805	0.96736
1700086L19Rik	74284	0.06406	0.65773	0.79841
1700086O06Rik	73516	-0.32814	0.1472	0.30317
1700087I21Rik	76619	0.71523	8.2391e-05	0.00077687
1700088E04Rik	27660	0.19016	0.58273	0.74494
1700092K14Rik	73536	1.586	0.35699	0.54871
1700092M07Rik	74307	0.22233	0.88557	0.94057
1700093J21Rik	74296	1.2157	0.3831	0.57438
1700093K21Rik	67358	-0.81387	0.41714	0.60634
1700094D03Rik	73545	-0.045588	0.87714	0.93639
1700094M23Rik	73579	1.4969	0.43733	0.62218
1700095A13Rik	76995	1.8202	0.35597	0.54764
1700095J03Rik	74293	0.74423	0.37337	0.5653
1700096K18Rik	73571	-0.18907	0.50891	0.68506
1700097M23Rik	73561	0.89706	0.52795	0.70082
1700099I09Rik	76624	3.3577	0.025444	0.083834
1700101I11Rik	100504641	-0.1683	0.63629	0.78379
1700102H20Rik	68230	-0.64273	0.42647	0.61397
1700102P08Rik	112418	-1.003	0.01583	0.057866
1700105P06Rik	654802	0.29	0.66183	0.80178
1700108F19Rik	73272	-1.8385	0.17092	0.33646
1700109H08Rik	77036	-0.68909	0.08587	0.20618
1700109K24Rik	74303	-1.0712	0.016903	0.060885
1700110C19Rik	76634	-0.70113	0.018804	0.066305
1700112D23Rik	73611	-0.34447	0.57189	0.73625
1700112J16Rik	76628	0.14086	0.74609	0.85787
1700113A16Rik	76642	0.61799	0.15191	0.3098
1700120C14Rik	73600	0.062845	0.85897	0.92597
1700121C08Rik	105244677	-0.028029	0.9715	0.98629
1700123M08Rik	100503636	0.36912	0.18503	0.35575
1700123O20Rik	58248	0.11531	0.29866	0.48921
1700124L16Rik	67934	-0.57449	0.15075	0.30826
1700125G02Rik	73628	-1.3152	0.024497	0.081504
1700125H03Rik	73609	-0.59648	0.37988	0.57134
1700126G02Rik	76648	-1.5055	0.022341	0.075864
1810007C17Rik	69054	0.21101	0.89861	0.94777
1810007D17Rik	69055	0.43046	0.80252	0.89177
1810009A15Rik	66276	-1.099	0.40327	0.59347
1810010H24Rik	69066	0.33359	0.16321	0.32615
1810010K12Rik	74169	1.4871	0.036368	0.10956
1810012K08Rik	69095	-0.17231	0.62898	0.77911
1810012K16Rik	69108	-0.3565	0.78326	0.88007
1810013D15Rik	69042	-0.68689	0.61578	0.76937
1810013L24Rik	69053	0.26418	0.0063891	0.028328
1810014B01Rik	66263	0.38985	0.051057	0.14146
1810020O05Rik	613264	-0.047497	0.89645	0.94689
1810021B22Rik	69120	0.046463	0.87026	0.93281
1810024B03Rik	329509	0.53816	0.25306	0.43914
1810030O07Rik	69155	-0.10858	0.32942	0.52204
1810034E14Rik	66503	-0.057412	0.90328	0.95021
1810037I17Rik	67704	-0.017288	0.92193	0.95945
1810044D09Rik	69798	0.78465	0.091656	0.21621
1810055G02Rik	72056	-0.22393	0.025437	0.083824
1810058I24Rik	67705	0.26325	0.17216	0.33824
1810059C17Rik	69818	-0.14052	0.91801	0.9575
1810059H22Rik	69820	-0.17869	0.68037	0.81445
1810062G17Rik	72282	2.0647	0.060043	0.15948
1810062O18Rik	75602	0.13396	0.72344	0.84249
1810073O08Rik	72285	0.83842	0.61675	0.76993
2010001A14Rik	76516	0.32775	0.29196	0.48113
2010001K21Rik	69829	1.586	0.0065394	0.028887
2010008C14Rik	69859	1.7195	0.075379	0.18772
2010204K13Rik	68355	0.3262	0.077103	0.19082
2010308F09Rik	72122	-1.1156	0.25274	0.43881
2010315B03Rik	630836	0.27217	0.079316	0.19497
2010320M18Rik	72093	-0.012529	0.95779	0.97861
2010320O07Rik	69881	-0.27087	0.7599	0.86618
2200002D01Rik	72275	-0.94167	0.211	0.3892
2210016F16Rik	70153	0.33785	0.062831	0.16484
2210016L21Rik	72357	-0.29446	4.7265e-06	6.9145e-05
2210406H18Rik	70133	0.33453	0.75379	0.86256
2210406O10Rik	76710	0.011907	0.96761	0.98436
2210408F21Rik	73652	0.76241	0.00026164	0.0020465
2210408I21Rik	72371	0.081571	0.59591	0.75403
2210411M09Rik	70176	1.0571	0.20924	0.38723
2210412B16Rik	72375	-1.3326	0.054106	0.14755
2210418O10Rik	100504263	0.45549	0.44619	0.62982
2300009A05Rik	69478	-0.025564	0.9105	0.95359
2310001H17Rik	76432	0.59455	0.47712	0.65697
2310002D06Rik	69522	0.28466	0.72343	0.84249
2310002F09Rik	100504720	-0.70071	0.19258	0.36623
2310009B15Rik	69549	-0.045108	0.81843	0.90296
2310010J17Rik	78329	0.14106	0.57477	0.73868
2310011J03Rik	66374	-0.23636	0.044255	0.12711
2310014F06Rik	69625	0.65554	0.30042	0.49105
2310015A10Rik	69548	0.27452	0.21213	0.39068
2310015D24Rik	70100	1.8312	0.16192	0.32418
2310016G11Rik	69578	0.029761	0.97008	0.98554
2310020H05Rik	69603	0.85787	0.30629	0.49782
2310022A10Rik	66367	-0.13977	0.12571	0.27105
2310022B05Rik	69551	-0.040128	0.7524	0.86164
2310026I22Rik	69593	-0.31897	0.68476	0.8174
2310026L22Rik	69594	-0.59363	0.12804	0.27444
2310030G06Rik	66952	0.13857	0.61252	0.76695
2310033P09Rik	67862	-0.4437	0.00027329	0.0021185
2310034G01Rik	75579	-0.55885	0.11963	0.26163
2310034O05Rik	69571	0.016808	0.99117	0.99511
2310039H08Rik	67101	-0.16302	0.59415	0.75284
2310040G07Rik	70284	0.37909	0.5646	0.73115
2310040G24Rik	381792	-0.10219	0.81661	0.90186
2310043L19Rik	75589	-1.5491	0.19684	0.37161
2310043M15Rik	102633000	-0.16524	0.75482	0.86324
2310043P16Rik	70135	0.77145	0.13834	0.29002
2310047D07Rik	69657	0.038165	0.9569	0.97823
2310057M21Rik	68277	-0.18069	0.14459	0.2995
2310058D17Rik	75694	0.022292	0.94059	0.96846
2310061I04Rik	69662	-0.25336	0.0073196	0.031624
2310068J16Rik	70281	-0.85299	0.28965	0.47882
2310074N15Rik	75588	-0.013629	0.98162	0.99079
2310075C17Rik	70194	2.2164	0.00071196	0.0047321
2410002F23Rik	668661	-0.28193	0.0024772	0.013082
2410003L11Rik	69729	-0.029309	0.97948	0.9896
2410004B18Rik	66421	-0.42871	0.00046138	0.0032901
2410004I01Rik	69739	0.36716	0.60855	0.76378
2410004P03Rik	73667	0.44272	0.24172	0.42627
2410006H16Rik	69221	0.2202	0.35867	0.55003
2410018L13Rik	69732	-0.23879	0.5388	0.71073
2410021H03Rik	69750	-0.27878	0.62099	0.77346
2410022M11Rik	100503842	0.61973	0.018596	0.065693
2410080I02Rik	102636896	-0.2296	0.72845	0.84585
2410137M14Rik	76797	-0.22178	0.81626	0.90163
2500002B13Rik	78353	-0.2313	0.52375	0.69752
2500004C02Rik	72326	-0.12465	0.49026	0.66911
2510002D24Rik	72307	-0.40631	0.0080767	0.034229
2510009E07Rik	72190	0.26623	0.0019193	0.010646
2510016D11Rik	70289	-0.99681	0.033354	0.10264
2510017J16Rik	66574	-1.1333	0.043579	0.12564
2510039O18Rik	77034	-0.56872	7.4836e-14	9.2405e-12
2600002D14Rik	78380	-0.29694	0.85783	0.92536
2600006K01Rik	70319	0.18737	0.66543	0.80445
2600014E21Rik	102635707	-1.4824	2.6236e-07	5.6691e-06
2610002M06Rik	67028	0.13626	0.2095	0.38748
2610005L07Rik	381598	-0.57287	0.00047965	0.0033935
2610008E11Rik	72128	-0.019978	0.82447	0.90678
2610011E03Rik	72460	3.3787	0.02804	0.090153
2610016A17Rik	100503074	0.10473	0.95711	0.97823
2610017A05Rik	105242826	1.2566	0.24582	0.43108
2610020C07Rik	69918	-0.13753	0.7217	0.84139
2610021A01Rik	668572	-0.038389	0.79618	0.88828
2610028D06Rik	76359	-0.93864	0.3494	0.54146
2610028E06Rik	72395	1.1258	0.023741	0.07956
2610028H24Rik	76964	0.92791	0.54656	0.71726
2610035D17Rik	72386	-0.35936	0.064682	0.16816
2610035F20Rik	69248	0.16619	0.62398	0.77559
2610037D02Rik	70040	-0.94082	0.020055	0.069692
2610042L04Rik	554327	-0.48726	0.52207	0.6961
2610044O15Rik8	72139	0.2303	0.035084	0.10656
2610203C22Rik	72481	-0.90838	0.0040454	0.019648
2610206C17Rik	72495	0.70324	0.67256	0.80958
2610300M13Rik	72484	0.18614	0.89828	0.94756
2610306M01Rik	67170	0.032732	0.88111	0.93853
2610306O10Rik	70460	-0.89263	0.63517	0.7831
2610316D01Rik	72511	-0.17644	0.34952	0.54152
2610318N02Rik	70458	0.19984	0.66759	0.80603
2610507B11Rik	72503	0.448	1.3688e-13	1.5688e-11
2610507I01Rik	72203	0.10533	0.38729	0.57872
2610528A11Rik	70045	1.1026	0.098183	0.22774
2700029L08Rik	76806	-0.30624	0.61658	0.76983
2700033N17Rik	72603	-0.028519	0.92135	0.95942
2700038G22Rik	67194	-1.2149	0.028294	0.090661
2700046A07Rik	78449	1.3065	0.039666	0.11701
2700046G09Rik	67188	0.022085	0.93948	0.96815
2700049A03Rik	76967	-0.18858	0.20892	0.38678
2700052C19Rik	76817	-0.49317	0.39101	0.58245
2700054A10Rik	72578	-0.055705	0.8461	0.91819
2700062C07Rik	68046	-0.05017	0.71752	0.83841
2700068H02Rik	72563	-2.2691	0.029861	0.094526
2700069I18Rik	72608	2.0314	0.020363	0.070637
2700078F05Rik	72626	1.469	0.17068	0.33618
2700097O09Rik	72658	-0.66199	0.00027284	0.0021174
2700099C18Rik	77022	0.82929	0.0011755	0.0071575
2810001G20Rik	66456	-0.091633	0.56123	0.72845
2810002D19Rik	66457	-0.017446	0.93664	0.9669
2810004N23Rik	66523	-0.053121	0.67288	0.80969
2810013P06Rik	100503178	0.11149	0.43798	0.6228
2810021J22Rik	69944	0.00060945	0.99605	0.99763
2810025M15Rik	69953	0.095572	0.57424	0.73828
2810029C07Rik	100504687	-0.31965	0.039706	0.11711
2810030D12Rik	78335	0.41936	0.71072	0.83389
2810032G03Rik	72669	0.20516	0.087506	0.20896
2810039B14Rik	72665	0.031279	0.85589	0.92416
2810049E08Rik	72677	-1.1889	4.9313e-06	7.1584e-05
2810402E24Rik	100504278	-0.12293	0.65103	0.79376
2810403D21Rik	69964	1.2773	0.016236	0.058993
2810404M03Rik	69966	1.1404	0.43521	0.62066
2810405F15Rik	69974	0.10749	0.93728	0.96709
2810405F17Rik	69975	-1.0108	0.012366	0.047933
2810407A14Rik	100039901	0.19176	0.72309	0.84231
2810408A11Rik	70419	0.75005	0.34965	0.54161
2810408I11Rik	69941	-1.2031	0.13212	0.28077
2810410L24Rik	100042332	-0.036039	0.86017	0.92664
2810414N06Rik	102640772	0.83296	0.0074357	0.032034
2810428J06Rik	67058	0.14387	0.77523	0.8756
2810429I04Rik	76937	0.55539	0.0099054	0.040353
2810430I11Rik	641385	-0.61592	0.37452	0.56642
2810433D01Rik	77132	0.012214	0.98851	0.99422
2810442N19Rik	72753	0.23299	0.79536	0.88782
2810454H06Rik	72813	0.18416	0.67447	0.81062
2810455O05Rik	72822	-0.1673	0.26204	0.44867
2810459M11Rik	72792	0.28997	0.091448	0.21591
2900005J15Rik	67261	-0.53164	0.029772	0.094304
2900009J06Rik	100502745	1.2369	0.099287	0.22967
2900022M07Rik	72951	0.084422	0.91863	0.95778
2900026A02Rik	243219	-0.028729	0.77336	0.87463
2900027M19Rik	72880	0.47239	0.63606	0.78364
2900037B21Rik	78402	0.41158	0.7378	0.8523
2900040C04Rik	72893	2.4061	0.084208	0.20314
2900041M22Rik	78403	-0.095217	0.7846	0.88063
2900052L18Rik	102640779	-0.1444	0.51726	0.69213
2900052N01Rik	73040	0.37262	0.25013	0.43569
2900060N12Rik	102641621	-0.23156	0.2633	0.44988
2900064F13Rik	73043	-0.18913	0.3749	0.56677
2900064K03Rik	72976	0.73821	0.51249	0.68833
2900072N19Rik	73033	-0.10179	0.78574	0.88133
2900076A07Rik	100504421	-1.0899	6.8082e-06	9.5104e-05
2900076G11Rik	73052	0.98647	0.32322	0.51561
2900078I11Rik	73004	1.0589	0.40967	0.59974
2900079G21Rik	620760	0.16548	0.52234	0.69627
2900089D17Rik	67277	-1.13	0.0070147	0.030512
2900093K20Rik	108168734	-0.34429	0.2983	0.48874
3000002C10Rik	378954	-0.15311	0.42815	0.61515
3010001F23Rik	75693	-0.75206	0.038195	0.11379
3010003L21Rik	109163	-0.18862	0.90263	0.94998
3110006O06Rik	73093	-0.33497	0.54356	0.71487
3110009E18Rik	73103	-0.26482	0.51194	0.68807
3110039M20Rik	67293	0.46124	0.078038	0.19259
3110040N11Rik	67290	-0.18653	0.2533	0.43938
3110043J17Rik	73193	-1.073	0.35374	0.54574
3110045C21Rik	67303	0.21636	0.69128	0.8222
3110053B16Rik	382686	0.15355	0.39784	0.58877
3110056K07Rik	73204	-0.58695	0.00072837	0.004818
3110067C02Rik	100417581	-0.8124	0.25118	0.43687
3110070M22Rik	67304	0.55299	0.2131	0.39175
3110080E11Rik	73219	1.0672	0.23641	0.41972
3110082I17Rik	73212	-0.29813	0.083698	0.20245
3110082J24Rik	433868	0.53957	0.18787	0.35972
3110083C13Rik	73208	0.9896	0.062493	0.16422
3300002A11Rik	100503812	2.0623	0.0077094	0.032967
3300002I08Rik	69277	0.85842	0.019755	0.068852
3300002P13Rik	70230	-0.59215	0.0012358	0.0074589
3425401B19Rik	100504518	0.83336	0.10017	0.23098
3632454L22Rik	320606	-0.33264	0.31497	0.50755
3830406C13Rik	218734	0.18948	0.13094	0.27896
3830408C21Rik	100040322	-0.33416	0.08896	0.21155
3930402G23Rik	665306	-0.095838	0.86625	0.93063
4631405J19Rik	433456	1.9939	0.042621	0.12347
4632404H12Rik	74034	-0.12696	0.33332	0.52596
4632411P08Rik	78263	-0.37885	0.32463	0.51709
4632415L05Rik	70808	0.24581	0.0177	0.063119
4632418H02Rik	78265	0.45691	0.61434	0.76823
4632427E13Rik	666737	-0.23217	0.52646	0.69947
4632428C04Rik	100043102	0.54466	0.28407	0.4732
4633401B06Rik	70828	0.35375	0.7782	0.87724
4731419I09Rik	100048897	-1.003	0.28934	0.47849
4732414G09Rik	100043309	1.056	0.079979	0.19588
4732416N19Rik	320737	-0.10284	0.808	0.89554
4732419C18Rik	100042484	-0.60092	0.36927	0.56135
4732440D04Rik	654788	-0.75778	0.00031959	0.0024134
4732463B04Rik	100038552	-0.79584	0.11339	0.25183
4732471J01Rik	654804	-0.26329	0.11728	0.25794
4732491K20Rik	224523	0.108	0.62207	0.77415
4732496C06Rik	319685	0.075438	0.79658	0.8884
4833404L02Rik	71621	0.47971	0.69743	0.82541
4833411C07Rik	71624	0.69472	0.16334	0.32627
4833412C05Rik	73904	0.65038	0.10981	0.24617
4833412C15Rik	74613	4.1196	0.0011734	0.0071488
4833412K13Rik	74607	-0.97767	0.034393	0.10496
4833413G10Rik	74584	-0.22443	0.31563	0.50822
4833415N18Rik	73761	1.3317	4.2233e-05	0.00044002
4833417C18Rik	73906	1.5887	0.17699	0.34464
4833418N02Rik	74597	0.29094	0.25337	0.43943
4833419F23Rik	73915	0.22435	0.84607	0.91819
4833420G17Rik	67392	-0.43332	2.3778e-06	3.7797e-05
4833422C13Rik	373852	-0.020316	0.86571	0.93027
4833422M21Rik	75768	-0.73322	0.16456	0.32789
4833428L15Rik	74602	0.11201	0.91761	0.95733
4833438C02Rik	100503392	-0.19255	0.69854	0.82578
4833439L19Rik	97820	0.3363	0.00012092	0.0010701
4833445I07Rik	102731	-0.25614	0.18298	0.35319
4921504A21Rik	70832	0.38063	0.26806	0.45526
4921507P07Rik	70821	-0.21698	0.68391	0.81681
4921511C10Rik	70924	-0.17407	0.91238	0.95463
4921513H07Rik	100504457	-1.2437	0.064076	0.16696
4921514A10Rik	100038750	-0.93206	0.14701	0.30299
4921522P10Rik	66719	0.52221	0.4151	0.60435
4921524J17Rik	66714	-0.013076	0.91398	0.95529
4921531C22Rik	66730	-0.098116	0.69366	0.82377
4921534H16Rik	66737	2.3408	0.093053	0.21851
4921536K21Rik	67430	-0.87603	0.22175	0.4027
4921539H07Rik	78256	-0.10764	0.78027	0.8782
4930404H11Rik	73815	0.36998	0.8001	0.89018
4930404I05Rik	67394	-1.4163	0.0060522	0.027137
4930404N11Rik	432479	0.49987	0.62169	0.774
4930405A21Rik	74846	1.2003	0.027081	0.087885
4930405J17Rik	73811	1.9005	0.067262	0.17283
4930408O17Rik	73928	-0.4618	0.64035	0.78667
4930412C18Rik	320152	0.43615	0.12875	0.27551
4930412F12Rik	74849	-0.3764	0.3509	0.54288
4930412M03Rik	100504140	1.3789	0.083063	0.2014
4930413G21Rik	73951	-0.039563	0.90686	0.95222
4930414N06Rik	73894	-0.79861	0.40176	0.59216
4930417H01Rik	414106	-1.7741	0.094553	0.22117
4930417O13Rik	73870	1.1325	0.078283	0.19305
4930419G24Rik	73874	0.36779	0.65558	0.79699
4930420G21Rik	78924	1.6156	0.065429	0.16951
4930421C12Rik	78788	-0.96016	0.496	0.67447
4930422M22Rik	73774	-1.5824	0.00023528	0.0018779
4930423D22Rik	74634	0.17152	0.83095	0.90993
4930426D05Rik	74644	-0.39162	0.37862	0.57029
4930426I24Rik	100504512	-0.37528	0.61093	0.76552
4930426L09Rik	74629	0.31949	0.5041	0.68093
4930428E07Rik	73867	2.5283	0.062545	0.16432
4930429F24Rik	74633	0.70372	0.11969	0.26168
4930429H19Rik	100505025	-0.24918	0.56771	0.73329
4930430F08Rik	68281	0.26549	0.083539	0.20217
4930431P19Rik	73886	-0.21028	0.41959	0.60857
4930432B10Rik	74619	-0.41463	0.65863	0.7989
4930434F21Rik	73963	-0.92153	0.56157	0.72876
4930435N07Rik	75797	-0.23896	0.82531	0.90736
4930439D14Rik	78167	-0.28678	0.77588	0.87592
4930443O20Rik	74687	-2.0062	0.10037	0.23124
4930444P10Rik	75799	-0.95495	0.10187	0.23381
4930445E18Rik	78115	-1.1551	0.43842	0.62314
4930445N18Rik	73985	-1.9875	0.28321	0.47237
4930447A16Rik	74892	2.635	0.10425	0.23766
4930447C04Rik	75801	-0.22688	0.36418	0.55623
4930447F24Rik	76873	-0.82399	0.17039	0.33581
4930447K03Rik	432745	0.98222	0.41431	0.60412
4930447M23Rik	108871	0.06272	0.61364	0.76785
4930447N08Rik	71647	0.63748	0.43065	0.61716
4930448E22Rik	102633321	-0.55578	0.49803	0.67596
4930451E10Rik	78111	-3.8324	0.0032148	0.016202
4930451I11Rik	78118	0.28233	0.79981	0.88995
4930452G13Rik	73989	0.39133	0.55519	0.72397
4930453N24Rik	67609	0.36176	0.0013945	0.008239
4930455C13Rik	73990	0.028139	0.98046	0.99022
4930455G09Rik	78917	0.45181	0.55023	0.71994
4930455M05Rik	78918	0.079652	0.90365	0.95037
4930456G14Rik	74678	0.027087	0.94538	0.97165
4930458D05Rik	75802	0.057698	0.9004	0.94862
4930461G14Rik	74879	0.82206	0.49889	0.67672
4930466K18Rik	74969	0.55764	0.050515	0.1405
4930467D21Rik	75814	-1.764	0.083081	0.20141
4930467K11Rik	74928	0.91024	0.53675	0.70881
4930470G03Rik	105245359	-1.9832	0.17041	0.33581
4930470H14Rik	75815	-1.7611	0.35217	0.54397
4930470P17Rik	67637	-0.92962	0.16017	0.3219
4930471C04Rik	78176	-2.1163	0.058251	0.15608
4930473A02Rik	321014	-0.17891	0.58849	0.7488
4930474M22Rik	74917	-1.3042	0.36943	0.56143
4930477O15Rik	74983	-1.4261	0.22477	0.40655
4930478K11Rik	78011	-1.2531	0.19006	0.36277
4930478M13Rik	74984	1.2754	0.43312	0.61877
4930479D17Rik	74925	0.1347	0.72375	0.84265
4930480K15Rik	78800	1.5386	0.061044	0.16144
4930481A15Rik	74931	-0.061294	0.89703	0.94704
4930481B07Rik	108168883	0.32247	0.57153	0.73602
4930483K19Rik	74953	0.40406	0.80649	0.8945
4930483P17Rik	78169	-1.1517	0.00010823	0.00097654
4930488L21Rik	75809	-0.050473	0.84201	0.91658
4930500A05Rik	74972	2.9275	0.072251	0.18198
4930500F10Rik	102636338	-0.31084	0.59482	0.75343
4930503L19Rik	269033	-0.39962	0.0063667	0.028287
4930505A04Rik	75087	-0.53988	0.40195	0.59234
4930506C21Rik	75060	-0.040255	0.89815	0.94756
4930507D05Rik	74706	-0.46441	0.32386	0.5163
4930509G22Rik	105246071	0.0011371	0.99867	0.99941
4930509H03Rik	75107	0.38275	0.814	0.90009
4930509J09Rik	74693	1.0095	0.53172	0.70442
4930511M06Rik	75084	0.27799	0.7837	0.88043
4930512B01Rik	74724	0.15842	0.76424	0.86896
4930513N10Rik	319960	0.21438	0.63877	0.78583
4930515G01Rik	67642	0.78445	0.34491	0.53719
4930517G19Rik	74727	0.41401	0.80175	0.89134
4930517G24Rik	67644	1.8539	0.0064574	0.028592
4930517J16Rik	74722	0.040334	0.97636	0.98841
4930518I15Rik	74704	-0.75448	0.212	0.39053
4930519F16Rik	75106	1.0222	0.32274	0.51517
4930519K11Rik	78019	-0.44031	0.19951	0.37526
4930519P11Rik	74721	2.8096	0.037714	0.11267
4930520O04Rik	75116	-0.50632	0.321	0.51355
4930522L14Rik	100041734	0.068095	0.85766	0.92528
4930523C07Rik	67647	0.88588	0.036559	0.11007
4930524B15Rik	67592	0.013609	0.99034	0.99491
4930524O07Rik	406209	-1.7257	0.017167	0.061623
4930525G20Rik	320163	-0.6232	0.015396	0.056639
4930526A20Rik	622485	-1.174	0.14987	0.30703
4930526F13Rik	75193	-1.5566	0.27689	0.46538
4930527B05Rik	619320	-0.63849	0.62761	0.77806
4930527F14Rik	67651	-1.1013	0.50372	0.6807
4930528D03Rik	75223	-0.15633	0.89334	0.94509
4930532G15Rik	75182	-1.7031	0.1172	0.25783
4930532I03Rik	75833	0.68157	0.60242	0.75926
4930533K18Rik	75189	-0.084532	0.95207	0.97568
4930534D22Rik	100503594	-2.6168	0.035945	0.10863
4930537H20Rik	75825	1.1585	0.24034	0.42488
4930538E20Rik	78200	-1.0753	0.1159	0.25579
4930539J05Rik	319587	-0.41283	0.44173	0.6259
4930539M17Rik	75149	0.13581	0.91786	0.95742
4930540M05Rik	112414	1.5749	0.27252	0.46047
4930544F09Rik	75198	1.0287	0.57792	0.74144
4930544I03Rik	78197	0.38563	0.76749	0.87085
4930545L23Rik	78805	2.8901	0.050836	0.14096
4930547E08Rik	78031	-1.5309	0.20346	0.38029
4930547M16Rik	75299	1.2777	0.040872	0.11963
4930549G23Rik	75286	-0.5535	0.45847	0.64109
4930550C14Rik	75311	0.85626	0.1846	0.35513
4930551O13Rik	75263	0.24319	0.84502	0.91782
4930553P18Rik	75355	-0.27804	0.46208	0.64436
4930555F03Rik	75359	0.80019	0.51956	0.69416
4930556H04Rik	75842	0.58311	0.43047	0.61707
4930556I23Rik	102637491	-0.5532	0.21293	0.39157
4930556M19Rik	75259	1.0547	0.14216	0.29601
4930556N13Rik	75285	1.7953	0.33762	0.5299
4930557K07Rik	78202	-0.92427	0.048209	0.13567
4930562C15Rik	78809	-1.2865	0.020885	0.071967
4930563E22Rik	75304	-0.52563	0.046061	0.1311
4930565N06Rik	68306	0.43698	0.64338	0.78841
4930567K12Rik	75845	1.2291	0.39252	0.58319
4930568G15Rik	75857	-0.54229	0.7597	0.86611
4930570G19Rik	329782	-0.70732	0.00017519	0.0014671
4930572G02Rik	75943	0.68213	0.48592	0.66495
4930572O13Rik	75862	-0.34089	0.73749	0.85209
4930577N17Rik	67746	0.16053	0.74708	0.85856
4930578G10Rik	102638670	0.68439	0.14379	0.29809
4930578M01Rik	75951	-0.52629	0.092222	0.21715
4930579G18Rik	75913	-0.92136	0.0039764	0.019381
4930579G24Rik	75939	0.1087	0.73435	0.84982
4930579K19Rik	75881	-0.67195	0.19395	0.36772
4930581F22Rik	78934	-0.27718	0.24123	0.42589
4930588A03Rik	75868	0.66925	0.60879	0.76391
4930588G17Rik	75920	-0.11015	0.93242	0.96479
4930588J15Rik	67740	1.4485	0.40371	0.59386
4930588K23Rik	619305	0.59466	0.6256	0.77676
4930589O11Rik	78214	0.81776	0.52701	0.69989
4930590J08Rik	381798	-0.61546	0.099083	0.22945
4930592C13Rik	381498	0.79837	0.58458	0.74598
4930594C11Rik	77633	0.87569	0.56011	0.72765
4930594M22Rik	105245866	0.48269	0.3581	0.54957
4930595D18Rik	78062	-0.094273	0.92756	0.96264
4930597O21Rik	75373	0.10684	0.85198	0.92189
4930598N05Rik	102634128	-0.17857	0.77294	0.87452
4930599N23Rik	75379	0.50006	0.40057	0.59121
4930599N24Rik	75383	1.86	0.21969	0.4
4931403E22Rik	70942	-2.5731	6.4188e-05	0.00062807
4931406C07Rik	70984	0.24958	0.024168	0.080614
4931408D14Rik	77059	0.31419	0.4051	0.59515
4931413K12Rik	70987	1.5174	0.068639	0.17533
4931414P19Rik	74359	-0.009056	0.96009	0.98003
4931415C17Rik	70966	0.15608	0.64038	0.78667
4931422A03Rik	70986	-0.93384	0.10153	0.23315
4931428F04Rik	74356	-0.33841	0.0026114	0.013656
4931429L15Rik	74361	0.10204	0.90742	0.95251
4931440P22Rik	71004	0.598	0.12646	0.2722
4932422M17Rik	74366	-1.7636	1.035e-05	0.00013393
4932435O22Rik	319819	1.0487	0.4691	0.65056
4932438A13Rik	229227	-0.090509	0.48377	0.66327
4932438H23Rik	74387	0.78178	0.13071	0.27852
4932441J04Rik	319216	-0.07487	0.6772	0.81235
4932442E05Rik	74415	-1.3751	0.0062075	0.02768
4932443L11Rik	78899	3.1548	0.001831	0.010271
4932702P03Rik	73326	-0.61406	0.28797	0.47694
4933400F21Rik	74403	3.4483	0.046008	0.13099
4933402D24Rik	74426	0.26145	0.40987	0.59998
4933403L11Rik	71032	1.545	0.34959	0.54157
4933404O12Rik	66752	-0.13564	0.26106	0.44778
4933405D12Rik	74057	-0.82192	0.59009	0.74968
4933405L10Rik	71046	-1.4642	0.19003	0.36274
4933406B15Rik	71064	-2.9596	0.012073	0.047058
4933406B17Rik	71040	2.3254	0.1722	0.3383
4933406C10Rik	74076	-0.75584	0.017829	0.063503
4933406I18Rik	71045	0.11692	0.80707	0.89482
4933406J09Rik	102639979	0.94334	0.48303	0.66279
4933406P04Rik	74420	0.34613	0.55306	0.72235
4933407I05Rik	74072	-0.45711	0.55166	0.72131
4933407K13Rik	74396	-0.17148	0.47099	0.65196
4933407L21Rik	71141	0.10574	0.71711	0.83811
4933408J17Rik	74454	-1.2244	0.34688	0.5392
4933409K07Rik	108816	-0.21655	0.36008	0.5517
4933412E12Rik	71086	0.18946	0.35197	0.54386
4933412L11Rik	74078	-0.89913	0.4785	0.65844
4933412O06Rik	71071	0.029242	0.94171	0.96929
4933413J09Rik	71106	-1.7826	0.10767	0.24301
4933413L06Rik	71100	1.6053	0.21632	0.39594
4933415A04Rik	75727	0.0022706	0.99736	0.99846
4933416E14Rik	102640864	-0.09485	0.89919	0.94818
4933416I08Rik	71159	-0.13513	0.1472	0.30317
4933417C20Rik	71128	-2.3848	0.17049	0.3359
4933417D19Rik	71186	-0.76964	0.058446	0.15642
4933417O13Rik	71153	0.57733	0.44613	0.62977
4933421A08Rik	71097	2.3322	0.10701	0.24198
4933421D24Rik	71165	-0.52525	0.78524	0.88101
4933421O10Rik	100504166	-0.16908	0.20629	0.38363
4933423P22Rik	71158	2.9353	0.011158	0.04434
4933424G05Rik	74456	3.7713	0.0067035	0.029455
4933424G06Rik	71166	-0.13626	0.73928	0.85345
4933424M12Rik	67548	-0.4977	0.60084	0.75786
4933425D22Rik	66759	2.5687	0.063413	0.16579
4933425M03Rik	71190	0.074653	0.95393	0.97676
4933426B08Rik	71173	1.4972	0.37514	0.56703
4933427D06Rik	232217	-1.3254	0.43714	0.62195
4933427D14Rik	74477	-0.60677	0.34561	0.53787
4933427E13Rik	71234	-0.51658	0.78873	0.88302
4933427G23Rik	330053	-0.21743	0.73066	0.84741
4933427I04Rik	664620	-0.83631	0.12661	0.27242
4933427I22Rik	71235	-0.31009	0.55748	0.72568
4933428G20Rik	100141474	-0.89206	0.014385	0.053873
4933428P19Rik	71229	-0.34412	0.79901	0.88972
4933429H19Rik	71280	-0.89276	0.65055	0.7934
4933430I17Rik	214106	0.94831	0.36231	0.55409
4933430M04Rik	71316	-0.098808	0.92394	0.96062
4933431C10Rik	71322	0.17711	0.79684	0.88845
4933431E20Rik	329735	0.23052	0.0031551	0.015963
4933431G14Rik	71265	3.5996	0.0028452	0.014668
4933431K14Rik	71295	-0.21093	0.54399	0.71524
4933431K23Rik	74475	1.7138	0.2713	0.45908
4933432I03Rik	71264	0.91652	0.16569	0.32956
4933432I09Rik	66779	-1.7728	8.981e-06	0.00011912
4933432K03Rik	75793	0.52027	0.61373	0.76786
4933433G15Rik	71274	-0.87523	0.34133	0.53368
4933433G19Rik	71226	0.37967	0.14148	0.29493
4933434E20Rik	99650	-0.07003	0.62665	0.77747
4933439C10Rik	74476	-0.96579	7.1916e-09	2.3946e-07
4933439K11Rik	71319	-0.23404	0.69875	0.82592
4933439N14Rik	78139	-0.82231	0.58981	0.74948
4933440N22Rik	74471	0.86694	0.11166	0.24917
5031415H12Rik	75984	0.78013	0.36806	0.56012
5031425E22Rik	269630	-0.64006	0.0004917	0.0034646
5031425F14Rik	319684	-0.23715	0.79868	0.8896
5031434O11Rik	100039684	-0.81237	5.1403e-05	0.00052218
5031439G07Rik	223739	0.069292	0.34172	0.53399
5033403F01Rik	75958	0.32946	0.70813	0.83211
5033404E19Rik	114668	-0.69497	0.28699	0.47593
5033406O09Rik	77675	2.5915	0.020564	0.071122
5033417F24Rik	75995	-0.58597	0.027765	0.089466
5033421B08Rik	75990	2.2276	0.041711	0.12151
5033426O07Rik	76001	-0.46702	0.50308	0.68036
5033430I15Rik	76000	0.48011	0.27611	0.46446
5330406M23Rik	76671	2.0642	0.015036	0.055685
5330411J11Rik	76676	-0.79852	0.61727	0.77021
5330413P13Rik	414081	-0.073073	0.76727	0.87066
5330416C01Rik	403201	0.27309	0.32751	0.51996
5330425B07Rik	102633677	-0.10932	0.88106	0.93852
5330431K02Rik	68189	1.5269	0.14063	0.29364
5330432J10Rik	320151	3.2699	0.0017287	0.0098143
5330434G04Rik	100043213	-0.033257	0.83532	0.91237
5330437M03Rik	320746	-0.85683	0.40521	0.59522
5330438D12Rik	327824	-0.8111	9.8966e-05	0.00090838
5330438I03Rik	381325	-1.8579	0.0061149	0.027336
5330439K02Rik	108168267	-0.58539	0.097567	0.22659
5430400D12Rik	71339	-0.76226	0.10057	0.23149
5430402O13Rik	73183	-0.27276	0.48252	0.66244
5430403G16Rik	77200	0.63533	0.046107	0.13118
5430405H02Rik	74487	-0.0874	0.67414	0.8104
5430414B19Rik	73846	0.60078	0.44709	0.63074
5430416N02Rik	100503199	-0.92544	0.0003647	0.0026885
5430421F17Rik	74489	-0.69628	0.40886	0.59893
5430427N15Rik	319220	-0.5948	0.53038	0.70301
5430430B14Rik	71424	-1.2261	0.21901	0.39895
5430431A17Rik	71368	-0.066695	0.93145	0.96446
5430434F05Rik	78095	1.2991	0.27242	0.46034
5530401A14Rik	71388	1.5868	0.05648	0.15258
5530601H04Rik	71445	-0.23606	0.14745	0.30361
5730403I07Rik	70487	1.562	0.15581	0.31569
5730405O15Rik	70489	-0.14893	0.71331	0.83574
5730408A14Rik	70516	1.4539	0.2757	0.46392
5730409E04Rik	230757	0.039144	0.61476	0.76842
5730414N17Rik	70524	0.052629	0.86553	0.9302
5730420D15Rik	70523	-2.1494	0.17153	0.33744
5730435O14Rik	70538	-1.3771	0.37958	0.57111
5730455P16Rik	70591	0.27022	0.00056189	0.0038904
5730471H19Rik	632764	0.42467	0.42634	0.61387
5730480H06Rik	70592	-0.22162	0.11295	0.25114
5730507A11Rik	70624	2.3135	0.17043	0.33582
5730507C01Rik	236366	0.4104	0.73812	0.85254
5730521K06Rik	70639	-0.9523	0.15057	0.30802
5730522E02Rik	70626	-0.70652	0.0029566	0.01514
5830408C22Rik	74744	1.6912	0.003182	0.016076
5830417I10Rik	100302730	-0.060503	0.73105	0.84763
5830418P13Rik	100529079	-1.0856	0.007917	0.033679
5830432E09Rik	67765	1.6415	0.060309	0.16
5830444B04Rik	641454	0.12405	0.69855	0.82578
5830448L01Rik	76031	-0.21858	0.46855	0.65026
5830454E08Rik	76100	-0.47433	0.33674	0.52915
5830462I19Rik	100038626	-0.058443	0.94417	0.97104
5830468F06Rik	76082	-1.0843	0.44469	0.62859
5830487J09Rik	76118	-0.60991	0.33781	0.53011
5930403N24Rik	100040846	0.25477	0.7428	0.85556
5930409G06Rik	77066	-0.022182	0.92592	0.96175
5930420M18Rik	319223	-0.38293	0.26058	0.4471
5930430L01Rik	319982	1.0008	0.0023166	0.012389
5930438M14Rik	328324	1.2313	0.0023277	0.012432
6030400A10Rik	77069	-0.87389	0.34487	0.53719
6030407O03Rik	109198	0.48949	0.43552	0.6208
6030442K20Rik	77876	0.7118	0.16207	0.32443
6030443J06Rik	320719	0.37826	0.38404	0.5752
6030445D17Rik	320133	-0.42055	0.75077	0.86056
6030458C11Rik	77877	0.016468	0.88282	0.93933
6030468B19Rik	77727	1.3384	0.28255	0.47158
6230400D17Rik	76133	-0.23904	0.3278	0.52027
6330403K07Rik	103712	0.067772	0.5874	0.74796
6330403L08Rik	70744	-0.32179	0.0068866	0.030081
6330408M09Rik	70749	1.0847	0.064152	0.16711
6330409D20Rik	70730	0.20985	0.55067	0.72041
6330410L21Rik	319224	0.45268	0.68827	0.82025
6330411D24Rik	70725	0.2188	0.82843	0.90883
6330415B21Rik	70753	0.86258	0.46523	0.64723
6330415G19Rik	320020	0.0021471	0.99513	0.99705
6330418K02Rik	69004	0.27218	0.4438	0.6278
6330537M06Rik	76163	-0.71885	0.2526	0.43871
6330549D23Rik	229613	-0.10292	0.76535	0.86956
6330562C20Rik	76193	-1.7427	0.041077	0.11998
6330576A10Rik	76198	1.5891	0.12166	0.26484
6430503K07Rik	78068	1.1646	0.029525	0.09372
6430511E19Rik	320056	-1.27	0.0003783	0.002772
6430548M08Rik	234797	-0.091454	0.27666	0.46518
6430550D23Rik	320095	-0.20904	0.64617	0.79036
6430553K19Rik	619300	-0.32147	0.66478	0.804
6430562O15Rik	320893	-1.0592	0.036035	0.10883
6430571L13Rik	235599	0.77487	0.0094316	0.038796
6430573P05Rik	381455	-0.06797	0.83087	0.90993
6430584L05Rik	330324	-0.0837	0.74336	0.85604
6430590A07Rik	619719	-0.31163	0.40704	0.59727
6430628N08Rik	76237	-0.35668	0.64239	0.78777
6430710M23Rik	76214	-0.12238	0.86665	0.93088
6530401F13Rik	76241	0.24084	0.82546	0.90742
6530402F18Rik	76220	-0.19248	0.19518	0.36925
6530403H02Rik	320739	-0.18248	0.62251	0.77432
6530409C15Rik	76224	0.01571	0.96695	0.98407
6530411M01Rik	67791	-0.32131	0.59361	0.75255
6530413G14Rik	76215	-0.013186	0.99471	0.99684
6530437J22Rik	286968	0.74916	0.57575	0.73944
6720427I07Rik	109186	-0.48564	0.086945	0.20784
6720468P15Rik	78073	0.33	0.6593	0.79935
6720475M21Rik	77896	3.2807	0.062872	0.16484
6720483E21Rik	77741	-1.1786	0.069628	0.1772
6720489N17Rik	211378	0.67603	0.0050911	0.023653
6820402A03Rik	75742	0.38296	0.64635	0.79045
6820408C15Rik	228778	-0.24797	0.32183	0.51437
6820431F20Rik	547150	-0.53205	0.00012077	0.0010693
7120432I05Rik	100038676	3.4681	0.023832	0.079768
7530428D23Rik	319506	1.0909	0.41271	0.60265
7630403G23Rik	77119	2.1592	0.00026333	0.0020582
8030423J24Rik	77166	0.69258	0.71494	0.83704
8030442B05Rik	77543	-0.70501	0.56622	0.73237
8030445P17Rik	319569	1.6851	0.10103	0.23233
8030451A03Rik	100504061	-1.4393	0.37017	0.56222
8030453O22Rik	77209	0.63359	0.099571	0.23014
8030456M14Rik	77492	-0.065931	0.9034	0.95021
8030462N17Rik	212163	0.070117	0.5848	0.7462
8430406P12Rik	71494	0.6591	0.12808	0.27445
8430422M14Rik	109319	-1.6102	3.9177e-08	1.0909e-06
8430426J06Rik	78102	0.23213	0.78032	0.8782
8430429K09Rik	71523	-0.013004	0.93678	0.96697
8430432A02Rik	108167597	-0.55011	0.29192	0.48111
9030025P20Rik	100041574	-0.26585	0.37769	0.56952
9030407P20Rik	100504389	-0.25151	0.25885	0.44527
9030612E09Rik	74530	-0.80309	0.0036421	0.017976
9030624G23Rik	66808	1.0599	0.0033585	0.016772
9130002K18Rik	74554	-1.4833	0.068802	0.17564
9130008F23Rik	71583	0.71544	0.46498	0.64709
9130015G15Rik	108167511	2.1939	0.14049	0.29352
9130017K11Rik	72804	-0.8624	0.066118	0.17078
9130019O22Rik	78921	0.10851	0.62192	0.7741
9130019P16Rik	100042056	0.34737	0.54158	0.71302
9130023H24Rik	100043133	0.50239	0.045546	0.12998
9130024F11Rik	329160	0.019725	0.93457	0.96562
9130213A22Rik	100038433	0.25775	0.56473	0.73121
9130221H12Rik	77124	-0.0014399	0.99472	0.99684
9130230N09Rik	100137727	0.76713	0.089078	0.21159
9130401M01Rik	75758	-0.05317	0.67759	0.81255
9130604C24Rik	77707	-0.24856	0.59228	0.75165
9230009I02Rik	619293	2.2636	0.060296	0.15999
9230102K24Rik	109335	-0.3144	0.82891	0.90901
9230111E07Rik	77748	1.2685	0.21562	0.39503
9230112E08Rik	320800	-0.29873	0.012175	0.047356
9230112J17Rik	100504561	-0.77567	0.18066	0.35002
9230114K14Rik	414108	1.327	0.00018005	0.0015024
9230116N13Rik	320054	-0.55759	0.49092	0.6698
9330020H09Rik	100048895	-1.218	0.013266	0.050643
9330102E08Rik	330427	-0.029159	0.77313	0.87452
9330104G04Rik	320950	0.074027	0.70624	0.83093
9330111N05Rik	319983	0.16201	0.70203	0.82777
9330117O12Rik	328957	1.2047	0.0024055	0.012772
9330118I20Rik	77508	0.55336	0.19061	0.36348
9330121J05Rik	100379665	3.4957	0.0093409	0.038507
9330121K16Rik	320227	0.26961	0.13469	0.28467
9330133O14Rik	100689703	0.15718	0.50115	0.6788
9330136K24Rik	319870	-0.69449	0.29951	0.48994
9330151L19Rik	414085	-0.31204	0.010456	0.042068
9330154J02Rik	442799	-0.037303	0.93767	0.96719
9330154K18Rik	319829	0.11676	0.9232	0.96009
9330158H04Rik	319472	0.93336	0.049345	0.13807
9330159F19Rik	212448	-0.21743	0.062932	0.16491
9330159M07Rik	319673	0.12771	0.67201	0.80935
9330160F10Rik	791118	-0.4281	0.18504	0.35575
9330161L09Rik	77225	-0.16168	0.74188	0.85502
9330162012Rik	493800	0.033752	0.89774	0.94735
9330171B17Rik	100034360	0.32208	0.41642	0.6056
9330175E14Rik	320377	1.093	0.4285	0.61537
9330175M20Rik	442821	0.23355	0.75434	0.86292
9330179D12Rik	77558	-0.057436	0.83486	0.91214
9330185C12Rik	77511	-2.501	0.0053718	0.024614
9330188P03Rik	380930	0.34065	0.22992	0.41216
9330198I05Rik	77560	-0.057179	0.88088	0.93842
9330198N18Rik	77516	-0.042656	0.97117	0.98602
9330199G10Rik	319466	1.6916	0.0023593	0.012581
9430002A10Rik	77265	-1.1188	0.10044	0.2313
9430015G10Rik	230996	-0.55845	2.7571e-05	0.00030751
9430018G01Rik	319812	1.0493	0.33876	0.53108
9430021M05Rik	77288	0.029366	0.84373	0.91739
9430025C20Rik	442813	-0.7632	0.19891	0.37442
9430031K09Rik	77253	0.55736	0.73326	0.84901
9430037G07Rik	320692	1.0523	0.010553	0.042382
9430037O13Rik	77285	1.6446	0.22936	0.41168
9430038I01Rik	77252	-0.16497	0.58938	0.74938
9430041J12Rik	77323	-0.35971	0.18982	0.36253
9430053O09Rik	102633149	-1.2307	0.01785	0.063556
9430060I03Rik	100037260	-0.48825	0.63321	0.78184
9430064I24Rik	100327266	-1.1959	0.054024	0.14736
9430065F17Rik	77857	0.50002	0.24785	0.43319
9430081H08Rik	77430	-0.84561	0.1639	0.32701
9430085M18Rik	77361	-0.50108	0.11149	0.24887
9430091E24Rik	434350	0.16206	0.5205	0.69489
9430092D12Rik	77427	-0.45286	0.21843	0.39837
9430097D07Rik	319245	0.74022	0.3304	0.52295
9530003O04Rik	77391	-1.6485	0.14917	0.30598
9530018F02Rik	77402	0.087753	0.84275	0.91682
9530026P05Rik	330385	0.38887	0.31357	0.50589
9530036O11Rik	654796	0.42442	0.37904	0.57085
9530046B11Rik	78421	-0.048854	0.95062	0.97453
9530051G07Rik	319781	0.089709	0.83511	0.9123
9530052C20Rik	320229	0.61506	0.4626	0.64472
9530052E02Rik	619321	-0.31368	0.59438	0.75296
9530053A07Rik	319482	0.070172	0.94089	0.96872
9530056E24Rik	319246	2.1325	0.046918	0.13283
9530056K15Rik	320650	1.3182	0.019554	0.068367
9530059O14Rik	319626	2.2415	1.9045e-10	9.9017e-09
9530062K07Rik	78739	0.11942	0.78459	0.88063
9530068E07Rik	213673	0.11856	0.14003	0.29273
9530077C05Rik	68283	-0.12285	0.43987	0.62438
9530080O11Rik	319247	-0.56653	0.11553	0.25527
9530082P21Rik	638247	-0.033611	0.9053	0.95146
9530085L11Rik	320362	-1.2003	4.3065e-05	0.00044802
9630001P10Rik	319251	-0.12616	0.67625	0.81164
9630002D21Rik	319560	-0.77575	0.19371	0.36741
9630009A06Rik	78568	1.595	0.12292	0.26688
9630010A21Rik	319816	0.082692	0.88482	0.94011
9630013A20Rik	319903	-0.63355	0.11029	0.24695
9630013K17Rik	78883	-0.58702	0.28356	0.47281
9630014M24Rik	381155	-0.16981	0.64599	0.79035
9630015K15Rik	78569	-2.1106	0.026428	0.086293
9630028B13Rik	319562	0.24564	0.67066	0.80851
9630028I04Rik	319720	0.57741	0.34858	0.54072
9630041A04Rik	442798	-0.013698	0.98704	0.99346
9630050E16Rik	320168	1.7925	0.080618	0.19698
9830144P21Rik	414086	-1.5722	7.3034e-12	5.704e-10
9830166K06Rik	402757	-1.4604	6.1454e-05	0.00060392
9930004E17Rik	654819	-0.37187	0.504	0.68089
9930012K11Rik	268759	-0.4021	0.16836	0.33301
9930014A18Rik	320469	0.73365	0.050562	0.1405
9930017N22Rik	320403	-0.41903	0.49782	0.67595
9930021J03Rik	240613	0.048378	0.69786	0.82571
9930024M15Rik	399602	3.0489	0.058673	0.1568
9930104L06Rik	194268	0.026007	0.79804	0.88927
9930111J21Rik1	667214	1.8777	0.0050114	0.023325
9930111J21Rik2	245240	1.1611	0.0069257	0.030207
A030001D20Rik	100126243	0.023632	0.8901	0.94292
A030005L19Rik	77922	-1.703	0.0037978	0.018647
A130006I12Rik	319264	-1.029	0.10434	0.23777
A130010J15Rik	319266	0.21846	0.32262	0.51517
A130012E19Rik	320235	2.1867	0.084267	0.20321
A130014A01Rik	402737	-0.47546	0.061572	0.16242
A130050O07Rik	320138	0.58909	0.7478	0.85907
A130051J06Rik	791370	0.10134	0.89532	0.94618
A230001M10Rik	319951	1.4769	2.5127e-09	9.6882e-08
A230004M16Rik	102637814	0.68829	0.37982	0.57131
A230005M16Rik	654807	0.010482	0.97885	0.98929
A230006K03Rik	27493	-0.0081908	0.97202	0.98653
A230009B12Rik	319750	0.52906	0.16715	0.33173
A230028O05Rik	319487	0.4398	0.63383	0.78224
A230051N06Rik	320593	-0.077324	0.82365	0.9061
A230052G05Rik	442796	0.59164	0.20686	0.38417
A230056P14Rik	320845	0.19175	0.09839	0.22815
A230057D06Rik	319893	-1.2653	2.3295e-07	5.1299e-06
A230059L01Rik	320260	-1.7031	0.17844	0.34661
A230060F14Rik	791330	-0.0013343	0.99808	0.9991
A230072C01Rik	320742	-0.1853	0.25564	0.44158
A230072E10Rik	331547	0.43565	0.31059	0.50252
A230077H06Rik	320210	-0.65443	0.001777	0.010024
A230081H15Rik	432449	-0.10347	0.88891	0.94213
A230083G16Rik	442825	-0.12002	0.70815	0.83211
A230083N12Rik	100125340	1.4904	0.30223	0.49323
A230087F16Rik	100503323	-1.0579	0.091534	0.21604
A230103J11Rik	320466	-0.11584	0.583	0.74513
A230107N01Rik	320919	-1.0176	0.0013665	0.0080922
A2m	232345	3.2452	7.6928e-06	0.00010531
A2ml1	232400	-0.50559	0.0016865	0.0096269
A330008L17Rik	234624	-0.47146	0.012679	0.048793
A330009N23Rik	380977	-0.66639	0.0086814	0.036271
A330015K06Rik	102637797	2.2566	1.0922e-14	1.6184e-12
A330023F24Rik	320977	-1.3538	0.00025046	0.0019785
A330032B11Rik	319931	-0.09991	0.90246	0.94985
A330032P22Rik	102632053	-0.74178	0.43909	0.62372
A330033J07Rik	320614	-0.21333	0.73664	0.85158
A330035P11Rik	319727	-0.54929	0.46173	0.644
A330040F15Rik	74333	-0.58588	0.62178	0.77406
A330041J22Rik	319556	-0.16468	0.67136	0.8089
A330048O09Rik	320315	0.80934	0.063594	0.16617
A330049N07Rik	327768	0.56533	0.23058	0.41301
A330069E16Rik	606735	-0.026173	0.9504	0.9744
A330069K06Rik	213544	-0.32062	0.71619	0.83775
A330070K13Rik	381673	-0.45438	0.50433	0.68102
A330072L02Rik	320793	2.1367	0.12377	0.26822
A330074H02Rik	402758	0.33652	0.59551	0.7538
A330074K22Rik	434353	1.4785	3.1315e-11	2.0688e-09
A330076C08Rik	100503592	-0.87368	0.17446	0.34138
A330076H08Rik	320026	-1.0135	0.00012521	0.0011039
A330084C13Rik	381174	-0.14568	0.60487	0.76116
A330093E20Rik	107003	-1.1834	0.0015729	0.0090811
A330094K24Rik	105246501	2.68	3.7166e-05	0.00039557
A330102I10Rik	77920	-0.43195	0.045117	0.12902
A3galt2	215493	-1.6208	0.048173	0.13561
A430005L14Rik	97159	-0.074738	0.44889	0.63247
A430010J10Rik	319665	-0.1985	0.71865	0.8393
A430018G15Rik	414078	-0.82861	0.47588	0.65611
A430027C01Rik	97545	-2.7309	0.048951	0.13719
A430027H14Rik	319980	-0.73984	0.042582	0.12339
A430033K04Rik	243308	0.11373	0.31103	0.50309
A430035B10Rik	320312	0.24794	0.24629	0.43151
A430073D23Rik	100310753	0.42255	0.35815	0.5496
A430078I02Rik	320486	0.37915	0.62154	0.77386
A430090L17Rik	319803	0.96061	0.3581	0.54957
A430093F15Rik	403202	0.57334	0.62922	0.77926
A430103D13Rik	77775	0.45645	0.075254	0.18754
A430105J06Rik	77189	0.10773	0.89114	0.94363
A430108G06Rik	319650	-0.10096	0.75745	0.86489
A430110C17Rik	320899	2.4956	0.077481	0.1915
A430110L20Rik	329307	-0.75777	0.055429	0.15034
A4galt	239559	0.70316	0.006202	0.027662
A4gnt	333424	0.64137	0.46869	0.65031
A530001N23Rik	328265	-1.471	0.25955	0.44581
A530016L24Rik	319942	-0.15064	0.76519	0.86955
A530017D24Rik	100504229	0.1021	0.60018	0.75731
A530021J07Rik	330578	-0.32646	0.74637	0.85815
A530041M06Rik	100503209	0.50007	0.43684	0.62165
A530053G22Rik	208079	2.9392	2.3722e-05	0.00027142
A530058N18Rik	320846	-0.14138	0.5637	0.73041
A530064N14Rik	402761	1.4774	0.16445	0.32781
A530072M11Rik	100415915	0.13998	0.7731	0.87452
A530083I20Rik	331045	0.7313	0.31381	0.50612
A530083M17Rik	320505	0.33338	0.76851	0.87153
A530095I07Rik	210373	0.64446	0.59413	0.75284
A630001G21Rik	319997	1.0155	0.025564	0.084086
A630023P12Rik	231603	-0.74551	0.032382	0.10044
A630031M04Rik	320659	-0.5035	0.26763	0.45494
A630036G19Rik	319917	2.6514	0.02288	0.077306
A630052C17Rik	320757	-0.4539	0.025156	0.083195
A630066F11Rik	320642	0.82507	0.064341	0.16744
A630072L19Rik	100038467	-0.21053	0.84485	0.91781
A630072M18Rik	320770	-0.21199	0.72087	0.84089
A630081D01Rik	98754	3.0552	0.096106	0.22413
A630089N07Rik	320586	-0.26738	0.38249	0.57389
A630095N17Rik	381272	-0.16417	0.83988	0.91533
A730009L09Rik	402727	0.55941	0.29141	0.48063
A730011C13Rik	319916	-0.25423	0.61404	0.76803
A730013G03Rik	320952	-0.62809	0.38951	0.58093
A730017L22Rik	613258	0.30563	0.032289	0.10021
A730018C14Rik	100504733	2.3681	0.058344	0.15627
A730020E08Rik	100504262	-0.037017	0.8713	0.93307
A730020M07Rik	100503044	1.0175	0.037595	0.11241
A730035I17Rik	102637492	-0.15436	0.76594	0.86995
A730036I17Rik	329513	-0.40428	0.47451	0.65486
A730043L09Rik	330958	0.43745	0.6373	0.78457
A730046J19Rik	319764	1.0956	0.2094	0.38739
A730056A06Rik	319783	0.2699	0.28209	0.47108
A730060N03Rik	102640344	0.48946	0.051495	0.14235
A730061H03Rik	320942	-0.77347	0.35544	0.54727
A730063M14Rik	100504703	-0.085878	0.80773	0.89531
A730081D07Rik	102633880	-0.024473	0.94322	0.97035
A730085K08Rik	654800	0.68919	0.38404	0.5752
A730089K16Rik	320411	0.091993	0.88832	0.94208
A730090N16Rik	319798	3.2569	0.010283	0.04154
A730091E23Rik	319659	-0.63227	0.30547	0.49668
A730098A19Rik	102632990	-1.1783	0.042328	0.12289
A830005F24Rik	442803	-0.070313	0.87623	0.93602
A830008E24Rik	414092	0.59734	0.16105	0.32299
A830009L08Rik	320297	-0.30398	0.29497	0.48447
A830011K09Rik	319702	-0.2123	0.58986	0.74948
A830018L16Rik	320492	0.30878	0.0073337	0.031661
A830019L24Rik	320072	0.49782	0.25705	0.44344
A830019P07Rik	329056	0.22763	0.54811	0.71816
A830029E22Rik	320566	-0.77558	0.13481	0.28484
A830031A19Rik	268391	-0.58582	0.1602	0.32192
A830035A12Rik	442842	0.38905	0.80605	0.89425
A830035O19Rik	100101457	-0.20692	0.6701	0.80817
A830036E02Rik	353123	-0.82004	7.0322e-06	9.7706e-05
A830052D11Rik	402767	0.035183	0.92014	0.95868
A830073O21Rik	320262	0.16189	0.49508	0.6738
A830082K12Rik	320174	-0.16266	0.16058	0.3223
A830082N09Rik	414093	0.18969	0.079053	0.19448
A830092H15Rik	100379095	0.12772	0.75442	0.86295
A930001A20Rik	77127	-0.63101	0.48478	0.664
A930001C03Rik	319314	0.60256	0.4457	0.62948
A930001M01Rik	77941	0.97078	0.46774	0.64967
A930002C04Rik	319467	0.65888	0.13511	0.28514
A930002H24Rik	320004	-0.5575	0.55851	0.72647
A930003A15Rik	68162	0.80661	0.19948	0.37522
A930003O13Rik	330052	0.27404	0.60716	0.76283
A930004D18Rik	77940	-0.29791	0.16819	0.33279
A930004J17Rik	319635	-0.74531	0.07854	0.19354
A930005G22Rik	102639568	0.031103	0.96564	0.98332
A930005H10Rik	68161	0.57974	0.011046	0.043945
A930005N03Rik	77191	3.8158	0.02756	0.089008
A930006K02Rik	100503120	-0.71989	0.36298	0.55492
A930006L05Rik	442826	1.4195	0.21303	0.39167
A930007A09Rik	432999	-0.17502	0.60029	0.75734
A930007I19Rik	77779	-0.19404	0.4508	0.63425
A930009A15Rik	77798	-0.3498	0.55981	0.72765
A930012L18Rik	626275	-0.81819	0.0097776	0.03995
A930012O16Rik	227923	0.9107	0.27384	0.46198
A930015D03Rik	77810	0.57637	0.0026173	0.013676
A930015P04Rik	77801	-0.267	0.84243	0.91662
A930016O22Rik	100503495	-0.67231	0.081749	0.19901
A930017K11Rik	100034748	0.71551	0.11425	0.25328
A930017M01Rik	239410	0.11633	0.39434	0.58509
A930019D19Rik	77806	0.12436	0.92485	0.96127
A930024E05Rik	109202	-0.59822	0.051924	0.14323
A930027P06Rik	399619	-0.48525	0.34912	0.54118
A930028N01Rik	78438	-1.1073	0.038308	0.11406
A930028O11Rik	77820	1.4763	0.32514	0.51755
A930029G22Rik	654806	-0.64867	0.12962	0.27657
A930030B08Rik	77193	-0.048026	0.95879	0.97921
A930031H19Rik	77835	-1.0283	0.4737	0.65425
A930032L01Rik	77833	0.857	0.3881	0.57948
A930033H14Rik	320700	-0.84563	0.015742	0.057607
A930035D04Rik	320946	-0.2149	0.63132	0.78069
A930036I15Rik	77967	-0.14232	0.81056	0.89733
A930037H05Rik	78439	0.4103	0.11933	0.26122
A930040O22Rik	77973	-0.85687	0.26135	0.44798
AA386476	546058	-0.28891	0.5795	0.74269
AA387200	102633593	-0.26955	0.76366	0.86856
AA387883	100043450	0.23662	0.32392	0.51636
AA388235	433100	0.69822	0.021372	0.073291
AA413626	100359413	-1.4422	0.13843	0.29014
AA414768	245350	0.14792	0.31804	0.51065
AA414992	102402	-0.54779	0.1675	0.33199
AA465934	613254	-0.80401	0.13543	0.28556
AA467197	433470	0.95125	0.23091	0.41344
AA474408	767812	-0.11286	0.72965	0.84662
AA914427	53959	-1.043	0.053497	0.14631
AA986860	212439	0.41351	0.11308	0.25133
Aaas	223921	-0.30082	0.014818	0.055117
Aacs	78894	-0.71393	1.7858e-09	7.1652e-08
Aadat	23923	1.2714	0.21635	0.39594
Aagab	66939	-0.2162	0.027601	0.089099
Aak1	269774	-0.26672	0.0052891	0.024333
Aamdc	66273	0.069783	0.55938	0.72724
Aamp	227290	-0.25605	0.018256	0.064718
Aanat	11298	-1.9699	0.0050672	0.023552
Aar2	68295	0.076011	0.36266	0.5545
Aard	239435	-0.40805	0.088545	0.21081
Aars	234734	-0.40837	2.6578e-07	5.7364e-06
Aars2	224805	-0.58555	1.0709e-05	0.0001381
Aarsd1	69684	-0.55749	0.25156	0.43734
Aasdh	231326	-0.59313	1.2997e-05	0.00016281
Aasdhppt	67618	-0.059081	0.52563	0.69885
Aass	30956	0.60469	0.013767	0.052029
Aatf	56321	-0.14395	0.20456	0.38153
Aatk	11302	-0.012761	0.8755	0.93552
AB041806	58213	0.13617	0.74136	0.85485
AB124611	382062	2.1187	0.008085	0.034249
Abat	268860	0.54198	6.061e-06	8.588e-05
Abca1	11303	0.66027	1.9917e-05	0.00023408
Abca12	74591	-1.7416	0.0026984	0.014022
Abca13	268379	1.1941	0.19638	0.37098
Abca15	320631	0.73363	0.71703	0.83811
Abca17	381072	-0.82079	0.07219	0.1819
Abca2	11305	0.045396	0.6444	0.78925
Abca3	27410	-0.26503	0.0026668	0.013879
Abca4	11304	0.51732	0.034197	0.10455
Abca5	217265	-0.085366	0.48416	0.66358
Abca6	76184	0.52066	0.025166	0.083195
Abca7	27403	-0.57181	0.0013384	0.0079573
Abca8a	217258	0.99849	4.3516e-13	4.382e-11
Abca8b	27404	-0.46863	0.00087232	0.0055867
Abca9	217262	0.81145	2.6672e-05	0.00029908
Abcb10	56199	0.1258	0.24987	0.4355
Abcb1a	18671	0.79454	2.507e-07	5.4626e-06
Abcb1b	18669	0.27051	0.25864	0.44499
Abcb4	18670	0.58577	0.0026638	0.01387
Abcb6	74104	-1.0395	0.0082896	0.034972
Abcb7	11306	0.23884	0.011919	0.046597
Abcb8	74610	-0.16648	0.053533	0.14639
Abcb9	56325	0.0081357	0.94031	0.96846
Abcc1	17250	-0.25661	0.016725	0.060381
Abcc10	224814	-0.50203	0.0012675	0.0076187
Abcc12	244562	2.0293	0.0017292	0.0098143
Abcc2	12780	-0.41139	0.64678	0.79062
Abcc3	76408	0.42169	0.079691	0.19554
Abcc4	239273	0.61221	4.4483e-06	6.5444e-05
Abcc5	27416	-0.95533	1.217e-12	1.1423e-10
Abcc6	27421	0.68075	0.25984	0.44616
Abcc8	20927	-0.76173	9.079e-05	0.00084379
Abcc9	20928	-0.013246	0.94549	0.97165
Abcd1	11666	-0.19421	0.19955	0.37526
Abcd2	26874	0.40739	0.00030584	0.0023248
Abcd3	19299	0.047108	0.72349	0.84249
Abcd4	19300	-0.34625	0.017286	0.061984
Abce1	24015	-0.042249	0.58674	0.74776
Abcf1	224742	-0.2552	2.5784e-05	0.00029084
Abcf2	27407	-0.0062581	0.91198	0.95449
Abcf3	27406	-0.23132	0.00067728	0.00456
Abcg1	11307	0.1366	0.075746	0.18845
Abcg2	26357	-0.058202	0.6897	0.82093
Abcg3	27405	1.3582	0.052262	0.1439
Abcg4	192663	-0.53313	2.6174e-10	1.299e-08
Abhd10	213012	-0.016468	0.89457	0.94582
Abhd11	68758	-0.12352	0.28593	0.47469
Abhd11os	69812	1.0612	0.0017661	0.0099798
Abhd12	76192	0.1283	0.1088	0.24472
Abhd12b	100504285	0.48051	0.64697	0.79071
Abhd13	68904	0.093208	0.32128	0.51384
Abhd14a	68644	-0.21327	0.11113	0.24836
Abhd14b	76491	-0.41405	0.0033044	0.016545
Abhd15	67477	1.4046	0.0069095	0.030146
Abhd16a	193742	-0.3679	5.1969e-05	0.00052562
Abhd16b	241850	0.35039	0.81682	0.90186
Abhd17a	216169	-0.18298	0.069914	0.1778
Abhd17b	226016	0.14341	0.060211	0.15984
Abhd17c	70178	0.25573	0.01789	0.063677
Abhd18	269423	-0.42174	0.0021737	0.011764
Abhd2	54608	0.17939	0.013804	0.05212
Abhd3	106861	0.065488	0.56741	0.73303
Abhd4	105501	0.63739	0.00032259	0.0024325
Abhd5	67469	0.48386	0.00028384	0.0021808
Abhd6	66082	-0.34593	0.00014641	0.0012597
Abhd8	64296	-0.17625	0.038004	0.11337
Abi1	11308	0.067364	0.40057	0.59121
Abi2	329165	0.19892	0.017982	0.063959
Abi3	66610	0.89887	0.018545	0.065566
Abi3bp	320712	0.7573	0.0021619	0.011722
Abitram	230234	-0.022596	0.8515	0.9216
Abl1	11350	0.16878	0.064032	0.16689
Abl2	11352	0.44314	0.0007662	0.0050266
Ablim1	226251	-0.098327	0.26114	0.44778
Ablim2	231148	-0.17409	0.043007	0.12436
Ablim3	319713	0.32864	0.08195	0.19946
Abr	109934	-0.065514	0.28892	0.4779
Abra	223513	0.096651	0.87899	0.93728
Abracl	73112	-0.082089	0.67304	0.80978
Abraxas1	70681	0.39406	0.10741	0.24255
Abraxas2	109359	-0.0044334	0.96931	0.98547
Abt1	30946	-0.21125	0.056172	0.152
Abtb1	80283	-0.5964	1.1479e-10	6.4182e-09
Abtb2	99382	0.044799	0.68142	0.81496
Acaa1a	113868	-0.36555	8.3077e-06	0.00011142
Acaa1b	235674	-0.31272	0.55489	0.72367
Acaa2	52538	0.33894	0.056621	0.15284
Acaca	107476	0.11479	0.19527	0.36936
Acacb	100705	0.77718	0.0038025	0.018658
Acad10	71985	-0.019389	0.93796	0.96734
Acad11	102632	0.32969	0.0089697	0.037221
Acad12	338350	0.55476	0.07117	0.18003
Acad8	66948	-0.07188	0.51105	0.68707
Acad9	229211	-0.13979	0.078558	0.19354
Acadl	11363	0.29995	0.035002	0.10637
Acadm	11364	0.22223	0.01437	0.053837
Acads	11409	0.57284	0.017374	0.062202
Acadsb	66885	0.095412	0.3759	0.56775
Acadvl	11370	-0.26071	0.014392	0.05389
Acan	11595	-0.10032	0.62559	0.77676
Acap1	216859	2.7771	0.009076	0.037572
Acap2	78618	-0.056128	0.65202	0.79459
Acap3	140500	-0.21176	0.007651	0.032778
Acat1	110446	-0.087172	0.29253	0.48177
Acat2	110460	0.022103	0.82177	0.90525
Acat3	224530	-0.31669	0.15915	0.3204
Acbd3	170760	0.068917	0.3665	0.55842
Acbd4	67131	-0.22129	0.017422	0.062312
Acbd5	74159	0.29068	0.0005451	0.003797
Acbd6	72482	0.11583	0.17894	0.3473
Acbd7	78245	0.93308	0.15927	0.32054
Accs	329470	0.20686	0.34799	0.54025
Accsl	381411	-0.68622	0.34134	0.53368
Acd	497652	-0.18509	0.0384	0.1142
Ace	11421	0.24426	0.24561	0.43075
Ace2	70008	-0.80229	0.016184	0.058835
Ace3	217246	-1.8212	0.064702	0.16819
Acer2	230379	0.68649	0.0097725	0.039937
Acer3	66190	0.094005	0.42075	0.60943
Ache	11423	0.07844	0.4204	0.60924
Acin1	56215	-0.62503	5.5654e-12	4.4922e-10
Ackr1	13349	-0.25193	0.061027	0.16144
Ackr2	59289	1.1289	6.0147e-06	8.5342e-05
Ackr3	12778	0.48276	0.026508	0.086473
Ackr4	252837	0.42219	0.62537	0.77657
Acly	104112	0.15012	0.053788	0.14681
Acmsd	266645	-0.94022	0.36487	0.5567
Aco1	11428	-0.24389	0.036804	0.11059
Aco2	11429	-0.13677	0.1005	0.23139
Acot1	26897	0.2927	0.10464	0.23814
Acot11	329910	0.47253	0.0022414	0.012049
Acot12	74156	0.1418	0.87082	0.93281
Acot13	66834	0.1091	0.28299	0.47216
Acot2	171210	0.13034	0.40289	0.59312
Acot3	171281	-0.2969	0.33471	0.5272
Acot4	171282	-0.093488	0.72429	0.84306
Acot5	217698	-0.4448	0.071174	0.18003
Acot6	217700	0.42347	0.0019623	0.010841
Acot7	70025	-0.43444	3.9296e-13	4.0355e-11
Acot8	170789	-0.31241	0.016157	0.058748
Acot9	56360	0.1122	0.39729	0.58809
Acox1	11430	0.1022	0.3166	0.50931
Acox3	80911	0.23432	0.016348	0.059339
Acoxl	74121	-1.3924	0.12483	0.26976
Acp1	11431	0.082304	0.28437	0.4734
Acp2	11432	0.11298	0.10501	0.23859
Acp4	100503991	0.78986	0.50297	0.68025
Acp5	11433	0.69311	0.43297	0.61865
Acp6	66659	-0.75643	1.9386e-08	5.8621e-07
Acp7	101744	0.25297	0.60032	0.75734
Acpp	56318	0.87833	0.052093	0.14358
Acr	11434	0.19241	0.58324	0.74527
Acrbp	54137	-1.2839	9.8454e-07	1.7367e-05
Acsbg1	94180	0.41483	0.011838	0.046335
Acsbg3	78625	-0.65954	0.14822	0.30455
Acsf2	264895	0.10933	0.48621	0.66525
Acsf3	257633	-0.071387	0.5235	0.69732
Acsl1	14081	0.21863	0.0027343	0.014184
Acsl3	74205	0.33197	0.0013673	0.0080943
Acsl4	50790	0.054848	0.60436	0.76074
Acsl5	433256	-0.26391	0.020439	0.070807
Acsl6	216739	0.088791	0.31507	0.50768
Acsm3	20216	0.69765	0.16031	0.32201
Acsm4	233801	0.53932	0.6914	0.82222
Acsm5	272428	3.9508	0.00079015	0.0051544
Acss1	68738	0.083636	0.61522	0.76893
Acss2	60525	-0.16922	0.071074	0.17985
Acss2os	74945	-0.8565	0.47262	0.65339
Acss3	380660	0.97545	0.043188	0.12476
Acta1	11459	-0.15843	0.3514	0.54338
Acta2	11475	0.15969	0.48226	0.6623
Actb	11461	0.10901	0.041914	0.12189
Actbl2	238880	-0.93296	0.61885	0.77157
Actg1	11465	0.19296	0.0047791	0.022416
Actg2	11468	2.9278	0.13148	0.27982
Actg-ps1	621269	0.81507	0.61076	0.7654
Actl10	70362	-1.1689	0.0013987	0.0082522
Actl6a	56456	-0.0040301	0.98208	0.99091
Actl6b	83766	-0.49179	7.2827e-12	5.704e-10
Actl9	69481	-0.92506	0.45074	0.63423
Actn1	109711	-0.17939	0.071477	0.18067
Actn2	11472	1.1944	2.8904e-13	3.1066e-11
Actn3	11474	-1.0052	0.00029508	0.0022537
Actn4	60595	-0.1408	0.13192	0.28044
Actr10	56444	0.071143	0.32315	0.51561
Actr1a	54130	-0.11342	0.030981	0.097226
Actr1b	226977	-0.21121	0.0028339	0.01462
Actr2	66713	0.18454	0.00071289	0.0047337
Actr3	74117	0.18779	0.0060338	0.027074
Actr3b	242894	0.0069714	0.92246	0.95965
Actr3-ps	667799	0.027258	0.88266	0.93922
Actr5	109275	-0.19362	0.20261	0.37917
Actr6	67019	0.055948	0.71477	0.83697
Actr8	56249	-0.18084	0.023204	0.078152
Actrt3	76652	-0.22183	0.57251	0.73687
Acvr1	11477	0.19694	0.050897	0.14109
Acvr1b	11479	0.0085387	0.91716	0.95698
Acvr1c	269275	0.76636	5.3656e-09	1.8458e-07
Acvr2a	11480	-0.59452	0.00021165	0.0017218
Acvr2b	11481	0.45265	0.040004	0.11772
Acvrl1	11482	1.4543	2.2005e-16	4.6109e-14
Acy1	109652	0.20337	0.11436	0.25344
Acy3	71670	0.68337	0.030267	0.095651
Acyp1	66204	-0.31294	0.10463	0.23814
Acyp2	75572	0.23931	0.29129	0.48051
Ada	11486	0.82631	0.012303	0.047774
Adal	75894	-0.23461	0.064127	0.16707
Adam10	11487	0.21198	0.0018582	0.010401
Adam11	11488	-0.69798	2.6122e-09	1.0035e-07
Adam12	11489	0.28324	0.24451	0.42944
Adam15	11490	-0.13767	0.058388	0.15636
Adam17	11491	0.034889	0.74882	0.85939
Adam18	13524	-0.27398	0.57958	0.74273
Adam19	11492	-0.15295	0.33633	0.52879
Adam1a	280668	-1.083	8.8297e-05	0.00082357
Adam1b	280667	-0.30248	0.68709	0.81933
Adam21	56622	-0.0030458	0.99512	0.99705
Adam22	11496	-0.011544	0.90511	0.95138
Adam23	23792	0.40619	0.00074836	0.0049251
Adam3	11497	-1.4766	0.30812	0.49973
Adam32	353188	0.2249	0.75031	0.8603
Adam33	110751	-0.80862	0.0012028	0.0073044
Adam4	11498	-0.39326	0.46888	0.65042
Adam5	11499	3.1127	0.020162	0.070022
Adam7	11500	2.0092	0.12607	0.27163
Adam8	11501	-1.6397	1.9592e-12	1.7593e-10
Adam9	11502	0.18059	0.065246	0.16918
Adamts1	11504	0.21093	0.14137	0.29481
Adamts10	224697	-0.84611	2.1544e-11	1.4897e-09
Adamts12	239337	1.7847	0.035399	0.10737
Adamts13	279028	-0.79394	0.015735	0.057599
Adamts14	237360	1.4731	0.17556	0.3429
Adamts15	235130	-0.70752	0.0024541	0.012987
Adamts16	271127	-1.693	1.9278e-09	7.6316e-08
Adamts17	233332	-0.28649	0.15739	0.31791
Adamts18	208936	-0.78647	0.01137	0.044983
Adamts19	240322	0.27331	0.68813	0.82014
Adamts2	216725	-0.5202	1.6213e-05	0.00019657
Adamts20	223838	-0.75384	0.00010755	0.00097215
Adamts3	330119	0.39996	0.060077	0.15955
Adamts4	240913	0.86223	0.00012671	0.0011137
Adamts5	23794	0.65892	0.10367	0.23686
Adamts6	108154	-0.43538	0.055694	0.15096
Adamts7	108153	0.2423	0.72244	0.84178
Adamts8	30806	-0.40216	0.184	0.35437
Adamts9	101401	0.059364	0.83677	0.91328
Adamtsl1	77739	0.70941	0.00014362	0.0012388
Adamtsl2	77794	-0.38643	0.056381	0.15239
Adamtsl3	269959	1.2736	3.0896e-05	0.00033715
Adamtsl4	229595	0.84096	2.4195e-05	0.00027562
Adamtsl5	66548	0.89834	3.5692e-05	0.00038151
Adap1	231821	-0.41108	7.9362e-05	0.00075276
Adap2	216991	1.1627	1.0116e-05	0.00013165
Adap2os	105242792	0.51293	0.58642	0.74755
Adar	56417	-0.16898	0.060886	0.1612
Adarb1	110532	0.29124	0.0012791	0.0076823
Adarb2	94191	0.31205	0.0080957	0.034266
Adat1	30947	-0.47118	0.0058462	0.026381
Adat2	66757	0.16956	0.38698	0.57843
Adck1	72113	-0.00098511	0.99092	0.99499
Adck2	57869	-0.20156	0.051336	0.14202
Adck5	268822	-0.62077	8.1357e-08	2.0581e-06
Adcy1	432530	0.18999	0.07657	0.18986
Adcy10	271639	-0.63474	0.11379	0.25254
Adcy2	210044	0.070587	0.52098	0.69523
Adcy3	104111	-0.20982	0.069234	0.17653
Adcy4	104110	0.089158	0.82993	0.90946
Adcy5	224129	0.99822	1.2495e-11	9.1917e-10
Adcy6	11512	-0.67087	2.2491e-12	1.9853e-10
Adcy7	11513	0.14896	0.35049	0.54246
Adcy8	11514	-1.1386	4.6795e-17	1.1158e-14
Adcy9	11515	0.27267	0.064163	0.16711
Adcyap1	11516	-0.28373	0.22187	0.40284
Adcyap1r1	11517	-0.053103	0.53378	0.70608
Add1	11518	-0.11167	0.025585	0.084124
Add2	11519	0.26987	0.0011775	0.0071628
Add3	27360	0.33202	0.0071524	0.031001
Adgb	215772	0.93241	0.047219	0.13341
Adgra1	52389	-0.37367	0.00079818	0.005197
Adgra2	78560	0.29638	0.054327	0.14803
Adgra3	70693	-0.30441	0.0011542	0.0070442
Adgrb1	107831	-0.37149	0.0014793	0.0086625
Adgrb2	230775	-0.26457	0.0015065	0.0087805
Adgrb3	210933	-0.21514	0.0011432	0.0069892
Adgrd1	243277	-0.34919	0.2085	0.38633
Adgre1	13733	1.6079	7.5622e-08	1.9391e-06
Adgre4	52614	1.1378	0.34021	0.53255
Adgre5	26364	0.46434	0.015594	0.057242
Adgrf2	435529	-1.2389	0.0147	0.054765
Adgrf4	78249	-0.69099	0.032462	0.1006
Adgrf5	224792	0.47412	0.010788	0.04315
Adgrg1	14766	0.18249	0.19701	0.3718
Adgrg2	237175	-0.4653	0.13837	0.29006
Adgrg3	54672	1.0932	0.23127	0.41374
Adgrg6	215798	0.21511	0.3699	0.56193
Adgrl1	330814	-0.055088	0.63013	0.77978
Adgrl2	99633	-0.088975	0.44466	0.62859
Adgrl3	319387	0.07169	0.49286	0.67166
Adgrl4	170757	0.90377	0.00016835	0.0014162
Adgrv1	110789	0.97079	0.012396	0.048028
Adh5	11532	0.026339	0.80032	0.89027
Adh7	11529	4.2143	0.0098611	0.04022
Adhfe1	76187	0.46741	0.044762	0.12827
Adi1	104923	0.46524	9.0298e-08	2.2352e-06
Adipor1	72674	0.13786	0.10002	0.23074
Adipor2	68465	0.62854	1.1012e-06	1.926e-05
Adk	11534	0.54912	6.8031e-06	9.5096e-05
Adm	11535	0.35452	0.20314	0.37995
Adnp	11538	0.26932	0.14481	0.29986
Adnp2	240442	-0.24265	0.015163	0.056004
Ado	211488	0.34169	8.1437e-06	0.00010983
Adora1	11539	-0.0037289	0.97708	0.98869
Adora2a	11540	2.4465	3.1799e-05	0.00034554
Adora2b	11541	0.16918	0.38823	0.5796
Adora3	11542	0.9252	0.040193	0.11816
Adpgk	72141	-0.25632	0.059541	0.15849
Adprh	11544	-0.13014	0.035568	0.10776
Adprm	66358	0.053626	0.66793	0.80631
Adra1a	11549	0.84961	2.2749e-05	0.00026203
Adra1b	11548	0.48462	0.00044778	0.0032096
Adra1d	11550	-0.17301	0.40771	0.59787
Adra2a	11551	-0.29139	0.09202	0.21682
Adra2b	11552	2.5305	8.6114e-07	1.5615e-05
Adra2c	11553	0.033122	0.72683	0.84483
Adrb1	11554	-0.11393	0.3311	0.52382
Adrb2	11555	-0.10307	0.7878	0.88274
Adrb3	11556	-0.39741	0.11466	0.25387
Adrm1	56436	-0.17809	0.024242	0.080783
Adsl	11564	0.18434	0.11708	0.2576
Adss	11566	-0.23029	0.002209	0.011899
Adssl1	11565	0.528	0.00015922	0.0013522
Adtrp	109254	0.9234	0.47371	0.65425
Aebp1	11568	0.30938	0.17428	0.34112
Aebp2	11569	0.094585	0.25491	0.44099
Aen	68048	-0.059532	0.60818	0.76357
AF357399	100302567	-0.27289	0.71428	0.83657
Afap1	70292	0.032933	0.74768	0.85907
Afap1l1	106877	0.224	0.097669	0.22673
Afap1l2	226250	0.1936	0.37208	0.56409
Afdn	17356	-0.21867	0.0071442	0.030983
Aff1	17355	1.0468	2.8034e-09	1.0653e-07
Aff2	14266	0.19732	0.25945	0.4458
Aff3	16764	0.32595	0.0022485	0.012081
Aff4	93736	0.2395	0.01084	0.043317
Afg1l	215951	0.13577	0.30178	0.49262
Afg3l1	114896	0.097491	0.36025	0.55184
Afg3l2	69597	-0.1785	0.023862	0.079798
Afm	280662	-2.3078	0.091966	0.21674
Afmid	71562	-0.4195	0.37532	0.56721
Aftph	216549	0.12146	0.13235	0.2811
Aga	11593	0.52647	0.012365	0.047933
Agap1	347722	0.3098	2.0744e-06	3.3565e-05
Agap2	216439	-0.045171	0.57861	0.74191
Agap3	213990	-0.3101	2.1729e-05	0.00025238
Agbl1	244071	-0.02567	0.9812	0.99061
Agbl2	271813	1.3168	0.0018201	0.010229
Agbl3	76223	0.21539	0.25635	0.44259
Agbl4	78933	-0.13412	0.42327	0.61173
Agbl5	231093	-0.44081	0.00051581	0.0036158
Ager	11596	-0.2859	0.58065	0.74355
Agfg1	15463	-0.17278	0.094913	0.22186
Agfg2	231801	-0.10551	0.17733	0.34505
Aggf1	66549	0.031569	0.69834	0.82578
Agk	69923	-0.222	0.045836	0.13059
Agl	77559	0.34347	0.012189	0.047394
Agmat	75986	-0.073453	0.82553	0.90742
Agmo	319660	1.1518	9.4987e-09	3.0455e-07
Ago1	236511	0.17638	0.045029	0.12888
Ago2	239528	0.26912	0.0031369	0.015894
Ago3	214150	-0.22909	0.074086	0.18541
Ago4	76850	-0.15502	0.22254	0.40354
Agpat1	55979	-0.18317	0.0010397	0.0064653
Agpat2	67512	0.50211	0.146	0.30151
Agpat3	28169	0.20702	0.0038272	0.018761
Agpat4	68262	-0.18949	0.0035931	0.01778
Agpat5	52123	0.080978	0.47018	0.65154
Agps	228061	0.13578	0.22653	0.40846
Agrn	11603	-0.6835	1.2573e-08	3.9577e-07
Agrp	11604	0.27521	0.64045	0.78668
Agt	11606	-0.66338	0.0020779	0.01134
Agtpbp1	67269	0.16492	0.10416	0.23765
Agtr1a	11607	0.8303	0.11346	0.25197
Agtr1b	11608	-0.2122	0.83656	0.91311
Agtr2	11609	0.64062	0.30755	0.49909
Agtrap	11610	0.69324	0.0010749	0.0066437
Ahctf1	226747	-0.084081	0.40311	0.59331
Ahcy	269378	0.26578	0.014774	0.054983
Ahcyl1	229709	0.10826	0.24356	0.42846
Ahcyl2	74340	0.40276	1.0014e-06	1.7635e-05
Ahdc1	230793	0.056424	0.53547	0.7077
Ahi1	52906	-0.34801	0.039555	0.11675
Ahnak	66395	1.0135	4.8197e-14	6.3681e-12
Ahnak2	100041194	0.46165	0.126	0.27154
Ahr	11622	-0.22783	0.16198	0.32428
Ahrr	11624	0.30039	0.50231	0.67965
Ahsa1	217737	-0.34307	1.2217e-05	0.00015482
Ahsa2	268390	-0.65768	1.1346e-05	0.0001452
AI115009	99542	-0.28868	0.27926	0.46789
AI182371	98870	0.1154	0.89174	0.94413
AI197445	105120	0.9037	0.014738	0.054869
AI413582	106672	-0.75414	1.2902e-16	2.7878e-14
AI429214	621080	-0.45519	0.092856	0.21817
AI463170	100504549	0.53789	0.70896	0.83251
AI467606	101602	0.68	0.083182	0.20163
AI480526	100675	-1.5285	2.641e-11	1.7846e-09
AI504432	229694	0.1584	0.19897	0.37448
AI506816	433855	0.34172	0.39469	0.58535
AI593442	330941	0.32712	0.0065474	0.02891
AI597479	98404	0.10643	0.25838	0.44466
AI606473	99686	3.649	4.9441e-05	0.00050423
AI661453	224833	1.0234	0.03261	0.1009
AI662270	100043636	0.71859	0.62586	0.77677
AI837181	107242	-0.27966	0.00069316	0.0046354
AI839979	100740	0.033972	0.9095	0.95316
AI847159	100048701	0.68671	0.37612	0.56785
AI849053	329697	0.57528	0.050063	0.1396
AI854703	243373	-0.24475	0.0088854	0.03695
AI987944	233168	0.33857	0.033508	0.10299
Aida	108909	0.041136	0.6979	0.82571
Aif1	11629	1.0035	0.0017034	0.0096994
Aif1l	108897	0.88386	5.5996e-05	0.00055738
Aifm1	26926	-0.38433	0.0011294	0.0069137
Aifm2	71361	0.22059	0.22722	0.40933
Aifm3	72168	-0.9118	1.7846e-10	9.3486e-09
Aig1	66253	-0.041423	0.65869	0.79892
Aim2	383619	0.93399	9.0245e-05	0.00083922
Aimp1	13722	0.03415	0.67893	0.81362
Aimp2	231872	0.1354	0.30311	0.49423
Aip	11632	-0.32426	0.00085618	0.0055054
Aire	11634	-1.4583	0.14319	0.29741
Airn	104103	-0.033059	0.9259	0.96175
Ajap1	230959	-0.17602	0.06718	0.17271
Ajm1	381353	-0.17464	0.1232	0.26734
Ajuba	16475	0.35054	0.22214	0.40311
Ak1	11636	-0.22951	0.01415	0.053214
AK157302	432732	-0.053906	0.89325	0.94505
Ak2	11637	-0.29146	0.023075	0.077812
Ak3	56248	0.37593	0.0051165	0.023744
Ak3l2-ps	635960	-0.68141	0.061904	0.16311
Ak4	11639	-0.52491	4.0672e-07	8.1993e-06
Ak5	229949	-0.47081	0.00012801	0.0011238
Ak6	102216272	-0.37707	0.044066	0.12669
Ak7	78801	1.4457	0.0012529	0.0075486
Ak8	68870	-0.40305	0.11504	0.2545
Ak9	633979	0.86513	0.14054	0.29357
Akain1	320722	-0.2388	0.21623	0.39582
Akap1	11640	-0.24371	0.011704	0.045886
Akap10	56697	0.39332	0.0002513	0.0019829
Akap11	219181	0.29348	0.0052954	0.024344
Akap12	83397	0.35254	0.0085854	0.03595
Akap13	75547	-0.0231	0.81901	0.90336
Akap14	434756	0.67512	0.28764	0.47666
Akap17b	338351	-0.38442	0.0056882	0.025797
Akap3	11642	-0.17952	0.83204	0.91045
Akap5	238276	0.32381	0.00017119	0.0014366
Akap6	238161	0.22803	0.033609	0.10316
Akap7	432442	-0.083701	0.3584	0.54985
Akap8	56399	-0.73339	1.4743e-09	6.0204e-08
Akap8l	54194	-1.0831	2.0919e-14	2.952e-12
Akap9	100986	0.36305	0.0010698	0.0066225
Akip1	57373	-0.004411	0.9881	0.994
Akirin1	68050	0.15588	0.037539	0.11229
Akirin2	433693	-0.11358	0.10237	0.23478
Akna	100182	0.8557	0.00023554	0.0018785
Akr1a1	58810	-0.030842	0.71062	0.83382
Akr1b10	67861	0.048321	0.71641	0.83784
Akr1b3	11677	-0.04746	0.54088	0.71278
Akr1b8	14187	0.83924	0.11022	0.24683
Akr1c13	27384	1.8085	0.015605	0.057263
Akr1c14	105387	-0.046348	0.92632	0.96203
Akr1c18	105349	0.76462	0.065092	0.16889
Akr1c19	432720	1.4896	0.3918	0.58286
Akr1c21	77337	-0.295	0.82602	0.90759
Akr1e1	56043	-0.34708	0.074029	0.18529
Akr7a5	110198	-0.22383	0.12216	0.26557
Akt1	11651	0.072297	0.37236	0.56439
Akt1s1	67605	-0.29391	0.013686	0.051807
Akt2	11652	0.29602	0.023616	0.079271
Akt2-ps	111116	0.15308	0.47669	0.65656
Akt3	23797	0.20156	0.0040269	0.019574
Aktip	14339	0.27063	0.0016041	0.0092281
Alad	17025	0.056856	0.50163	0.67914
Alas1	11655	-0.18167	0.057718	0.15493
Alas2	11656	0.37373	0.49591	0.67439
Albfm1	622307	-0.50755	0.63088	0.78033
Alcam	11658	0.29553	0.029459	0.093542
Aldh16a1	69748	0.14569	0.42202	0.61066
Aldh18a1	56454	-0.5675	5.5821e-08	1.4807e-06
Aldh1a1	11668	0.70423	0.0001223	0.0010805
Aldh1a2	19378	0.19225	0.46066	0.64307
Aldh1a3	56847	-0.11823	0.77697	0.87657
Aldh1a7	26358	0.99607	0.046491	0.13207
Aldh1b1	72535	-0.06908	0.72121	0.84101
Aldh1l1	107747	-0.01887	0.90479	0.95117
Aldh1l2	216188	0.51472	0.034674	0.1057
Aldh2	11669	-0.06107	0.65595	0.79703
Aldh3a1	11670	-0.59812	0.1397	0.29221
Aldh3a2	11671	0.012661	0.86718	0.93134
Aldh3b1	67689	0.060032	0.80363	0.89237
Aldh3b2	621603	-0.43877	0.2442	0.42909
Aldh3b3	73458	-1.0773	0.46902	0.65049
Aldh4a1	212647	0.10336	0.51106	0.68707
Aldh5a1	214579	0.31777	0.0047725	0.022393
Aldh6a1	104776	0.4615	0.015178	0.056032
Aldh7a1	110695	0.07111	0.72803	0.8455
Aldh9a1	56752	0.44931	0.0081482	0.034467
Aldoa	11674	-0.25	4.8058e-06	7.0058e-05
Aldob	230163	-1.9172	9.3668e-06	0.00012337
Aldoc	11676	0.27476	0.10424	0.23766
Alg1	208211	-0.06794	0.48252	0.66244
Alg10b	380959	0.15563	0.13284	0.28176
Alg11	207958	0.29351	0.0030866	0.015685
Alg12	223774	-0.28136	0.029899	0.094605
Alg13	67574	-0.12578	0.45526	0.63832
Alg14	66789	0.45589	0.0089474	0.037143
Alg2	56737	-0.093032	0.27552	0.46376
Alg3	208624	-0.31985	0.017549	0.062702
Alg5	66248	0.018751	0.87808	0.93693
Alg6	320438	-0.10633	0.4071	0.59728
Alg8	381903	-0.43422	0.0092762	0.038286
Alg9	102580	-0.038564	0.71251	0.83519
Alk	11682	0.0083489	0.96559	0.98332
Alkal1	620393	2.1916	0.16379	0.32685
Alkal2	100294583	-0.89952	0.0036402	0.017975
Alkbh1	211064	-0.16082	0.19728	0.37217
Alkbh2	231642	-0.36118	0.12131	0.2643
Alkbh3	69113	-0.41541	0.022128	0.075267
Alkbh3os1	70852	-1.3062	0.0065766	0.029014
Alkbh4	72041	-0.13709	0.3673	0.55929
Alkbh5	268420	0.36852	1.6097e-07	3.6897e-06
Alkbh6	233065	-0.29085	0.013041	0.04995
Alkbh7	66400	-0.15165	0.27799	0.46637
Alkbh8	67667	0.089612	0.38191	0.57358
Allc	94041	-0.81368	0.27724	0.46567
Alms1	236266	-0.015848	0.89873	0.9478
Alms1-ps1	100043493	0.0064218	0.99286	0.99593
Alms1-ps2	623273	-1.1885	0.030843	0.096945
Alox12	11684	0.88997	0.20554	0.38263
Alox12b	11686	-0.20297	0.35474	0.54671
Alox12e	11685	-2.7114	0.00025613	0.0020138
Alox5	11689	0.94697	0.015563	0.05716
Alox5ap	11690	0.69535	0.04953	0.13842
Alox8	11688	0.56992	0.0019886	0.010948
Aloxe3	23801	-0.81079	1.0384e-05	0.00013429
Alpk1	71481	-0.23881	0.30999	0.50186
Alpk2	225638	0.40083	0.66266	0.80251
Alpk3	116904	0.49797	0.33428	0.52677
Alpl	11647	-0.31079	0.14044	0.29351
Als2	74018	-0.14582	0.14375	0.29804
Als2cl	235633	-0.27635	0.13233	0.28108
Alx1	216285	-0.55772	0.58407	0.74586
Alx3	11694	0.85708	0.043491	0.12548
Alx4	11695	0.65687	0.028866	0.092025
Alyref	21681	-0.18752	0.064896	0.16849
Alyref2	56009	0.48189	0.24676	0.43186
Amacr	17117	-0.20755	0.11705	0.25757
Ambra1	228361	-0.24492	0.013542	0.051393
Amd1	11702	0.23908	0.0096831	0.039611
Amd2	100041585	0.33349	0.46532	0.6473
Amdhd1	71761	-2.8078	0.0009353	0.0059116
Amdhd2	245847	-0.33015	0.018316	0.064871
Amd-ps1	11701	-0.53575	0.77992	0.87819
Amd-ps3	100043304	0.91041	0.025253	0.083416
Amd-ps4	100040814	0.89591	0.06528	0.16923
Amd-ps7	668888	1.746	0.14963	0.30668
Amer1	72345	0.22269	0.16698	0.3315
Amer2	72125	0.39421	1.5542e-07	3.5823e-06
Amer3	211383	-0.00036107	0.99718	0.99839
Amfr	23802	0.22287	0.012919	0.049554
Amh	11705	-0.1202	0.78548	0.8811
Amhr2	110542	-0.31703	0.4249	0.61303
Amigo1	229715	-0.18093	0.038444	0.1143
Amigo2	105827	0.50124	0.040755	0.11947
Amigo3	320844	-1.1185	1.2637e-05	0.00015935
Ammecr1	56068	0.024709	0.90305	0.95019
Ammecr1l	225339	-0.06295	0.58263	0.74486
Amn	93835	-0.27415	0.090246	0.21375
Amn1	232566	-0.089758	0.52423	0.69799
Amot	27494	0.12074	0.43059	0.61712
Amotl1	75723	1.0826	2.0754e-12	1.8557e-10
Amotl2	56332	0.25712	0.073757	0.18485
Ampd2	109674	-0.14385	0.21098	0.3892
Ampd3	11717	0.30441	0.0025583	0.013432
Amph	218038	-0.26023	0.00035048	0.0026003
Amt	434437	-0.43778	0.0077443	0.033076
Amy1	11722	-1.0838	1.8631e-09	7.4179e-08
Amz1	231842	0.34523	0.10029	0.23119
Amz2	13929	-0.12838	0.10739	0.24253
Anapc1	17222	-0.094887	0.26192	0.44864
Anapc10	68999	0.061686	0.71657	0.83792
Anapc11	66156	-0.0053477	0.96096	0.98043
Anapc13	69010	0.14919	0.25546	0.44146
Anapc15	75430	0.10612	0.41777	0.60698
Anapc15-ps	628119	-2.239	0.052455	0.14426
Anapc16	52717	0.25129	0.004601	0.021766
Anapc2	99152	-0.35801	1.2115e-07	2.8765e-06
Anapc4	52206	-0.25036	0.019298	0.067735
Anapc5	59008	-0.43921	1.072e-09	4.5292e-08
Anapc7	56317	-0.36966	1.604e-05	0.0001948
Ang	11727	1.2884	0.00081918	0.005307
Angel1	68737	0.2098	0.23616	0.41939
Angel2	52477	-0.096196	0.19306	0.3667
Angpt1	11600	-0.40096	0.029132	0.0927
Angpt2	11601	0.070405	0.87898	0.93728
Angptl1	72713	0.38408	0.38197	0.57363
Angptl2	26360	0.27364	0.42757	0.61466
Angptl3	30924	1.2858	0.2079	0.3855
Angptl4	57875	0.17697	0.54698	0.71759
Angptl6	70726	-0.22663	0.3054	0.49665
Angptl7	654812	1.2614	0.0029836	0.015244
Ank	11732	0.093316	0.18983	0.36253
Ank1	11733	0.09658	0.47961	0.65936
Ank2	109676	0.0016699	0.98694	0.99341
Ank3	11735	0.1093	0.31832	0.51092
Ankdd1a	330963	0.28709	0.52855	0.70144
Ankdd1b	271144	2.2882	0.020199	0.070127
Ankef1	319196	0.35667	0.35305	0.54492
Ankfn1	382543	0.32057	0.44553	0.62948
Ankfy1	11736	0.23561	0.0087124	0.036379
Ankhd1	108857	-0.23653	0.088942	0.21153
Ankib1	70797	0.033772	0.72098	0.84089
Ankk1	244859	3.4952	6.3585e-07	1.2057e-05
Ankle1	234396	-0.56663	0.56884	0.73407
Ankle2	71782	0.0096349	0.92032	0.95868
Ankmy1	241158	-0.15111	0.77214	0.87416
Ankmy2	217473	-0.13439	0.08392	0.20275
Ankra2	68558	-0.25529	0.025033	0.082835
Ankrd10	102334	-0.74991	1.4542e-10	7.8186e-09
Ankrd11	77087	0.1278	0.12347	0.26774
Ankrd12	106585	-0.024689	0.82867	0.90895
Ankrd13a	68420	0.61243	2.1791e-11	1.5018e-09
Ankrd13b	268445	-0.56706	1.2527e-09	5.2181e-08
Ankrd13c	433667	-0.086538	0.18726	0.35876
Ankrd13d	68423	-0.63946	4.3698e-19	1.6481e-16
Ankrd16	320816	-0.82602	1.7619e-11	1.2501e-09
Ankrd17	81702	0.12294	0.21021	0.38827
Ankrd2	56642	-0.42578	0.6231	0.77484
Ankrd22	52024	-2.2493	0.00689	0.03009
Ankrd23	78321	-0.67085	0.24388	0.42884
Ankrd24	70615	-0.555	0.00013158	0.001149
Ankrd26	232339	-0.024758	0.84594	0.91819
Ankrd27	245886	-0.35471	0.0002797	0.0021545
Ankrd28	105522	0.43277	1.8128e-07	4.1234e-06
Ankrd29	225187	0.34549	0.0028945	0.014873
Ankrd31	625662	0.21627	0.7812	0.8787
Ankrd33b	67434	3.0093e-05	0.99984	0.99991
Ankrd34a	545554	-0.44206	2.3535e-06	3.7525e-05
Ankrd34b	218440	0.10109	0.34268	0.53516
Ankrd34c	330998	0.56218	0.0002499	0.001975
Ankrd35	213121	-0.20423	0.21356	0.39236
Ankrd37	654824	0.32879	0.29549	0.48514
Ankrd39	109346	-0.015566	0.90308	0.95019
Ankrd40	71452	0.27134	0.0044899	0.021308
Ankrd42	73845	-0.20004	0.10404	0.23743
Ankrd44	329154	0.22402	0.10401	0.23739
Ankrd45	73844	0.22221	0.010683	0.042829
Ankrd46	68839	0.0089037	0.90231	0.94979
Ankrd49	56503	0.24832	0.11771	0.25866
Ankrd50	99696	-0.019399	0.85049	0.92117
Ankrd52	237615	0.016823	0.89405	0.94546
Ankrd53	75305	-1.0191	0.018045	0.064164
Ankrd54	223690	-0.15844	0.10502	0.23859
Ankrd55	77318	0.46568	0.087816	0.20946
Ankrd6	140577	-0.19801	0.065859	0.17024
Ankrd61	66729	-0.3077	0.5572	0.72539
Ankrd63	383787	0.39618	0.00015888	0.0013502
Ankrd66	100043332	1.2213	0.059539	0.15849
Ankrd7	75196	-0.96541	0.44571	0.62948
Ankrd9	74251	-0.09404	0.50523	0.68161
Anks1	224650	-0.070982	0.47506	0.65549
Anks1b	77531	-0.014129	0.81832	0.90294
Anks3	72615	-0.80816	5.1866e-15	8.2762e-13
Anks4b	72074	-0.89309	0.24243	0.42712
Anks6	75691	-0.61016	9.7715e-06	0.00012789
Ankub1	242037	1.1186	4.626e-06	6.777e-05
Ankzf1	52231	-0.98907	3.9531e-13	4.0395e-11
Anln	68743	1.386	4.6198e-26	4.1666e-23
Ano1	101772	0.50403	0.072527	0.1825
Ano10	102566	0.069875	0.55295	0.72235
Ano2	243634	0.64307	0.059597	0.1586
Ano3	228432	0.70929	8.7831e-12	6.6977e-10
Ano4	320091	0.31251	0.014357	0.053803
Ano5	233246	-0.28965	0.4675	0.64947
Ano6	105722	0.21183	0.058401	0.15636
Ano7	404545	1.406	0.036874	0.11074
Ano8	382014	-0.54992	1.2559e-07	2.9707e-06
Anp32a	11737	0.04322	0.57043	0.73519
Anp32b	67628	0.4729	2.4162e-05	0.0002754
Anp32b-ps1	621961	1.0132	0.24387	0.42884
Anp32e	66471	0.27803	0.012675	0.048793
Anpep	16790	0.28922	0.26579	0.45269
Antxr1	69538	0.91814	6.6495e-10	2.9537e-08
Antxr2	71914	0.60628	0.21059	0.38873
Anxa1	16952	1.5513	0.0083853	0.035276
Anxa11	11744	-0.090436	0.57657	0.74004
Anxa11os	105245705	0.1013	0.93538	0.96612
Anxa13	69787	-0.52004	0.55221	0.72167
Anxa2	12306	0.71003	0.0052383	0.024169
Anxa3	11745	1.1522	0.0031045	0.015765
Anxa4	11746	0.70781	0.0055928	0.025442
Anxa5	11747	0.45841	0.0021767	0.011774
Anxa6	11749	-0.1529	0.030439	0.096004
Anxa7	11750	-0.015757	0.84293	0.91685
Anxa8	11752	0.7021	0.22311	0.40442
Anxa9	71790	-0.10257	0.81682	0.90186
Aoah	27052	1.1682	0.07649	0.18974
Aoc2	237940	-0.86778	0.00021735	0.0017617
Aoc3	11754	0.85691	0.13818	0.28974
Aopep	72061	-0.43776	0.0018861	0.010521
Aox1	11761	0.32263	0.17885	0.34718
Aox2	213043	2.0327	0.14197	0.29575
Aox3	71724	0.3783	0.12118	0.26407
Aox4	71872	-1.0004	0.075049	0.1873
Ap1ar	211556	0.2398	0.00012224	0.0010804
Ap1b1	11764	-0.1258	0.071769	0.18112
Ap1g1	11765	0.062319	0.49151	0.67039
Ap1g2	11766	-0.69799	0.0066715	0.029333
Ap1m1	11767	-0.1998	0.01665	0.060203
Ap1m2	11768	-1.6086	2.3807e-05	0.0002721
Ap1s1	11769	-0.063206	0.60717	0.76283
Ap1s2	108012	0.72787	6.4457e-05	0.00063011
Ap1s3	252903	0.03645	0.91371	0.95515
Ap2a1	11771	-0.11473	0.082444	0.20038
Ap2a2	11772	-0.23394	0.00020878	0.0017017
Ap2b1	71770	-0.15242	0.067719	0.17369
Ap2m1	11773	-0.49342	2.3436e-16	4.8615e-14
Ap2m1-ps	100042719	0.20631	0.025616	0.084213
Ap2s1	232910	-0.10147	0.18514	0.35584
Ap3b1	11774	-0.106	0.12732	0.2735
Ap3b2	11775	-0.605	1.6404e-17	4.1499e-15
Ap3d1	11776	-0.32984	9.6971e-07	1.7149e-05
Ap3m1	55946	0.24944	0.023658	0.07932
Ap3m1-ps	544716	-0.22878	0.75886	0.86574
Ap3m2	64933	-0.30116	2.6627e-05	0.00029873
Ap3s1	11777	-0.27964	0.0026171	0.013676
Ap3s1-ps1	665369	0.15873	0.55483	0.72367
Ap3s1-ps2	434339	0.55212	0.45708	0.64013
Ap3s2	11778	0.20041	0.0046697	0.021985
Ap4b1	67489	0.086226	0.8099	0.89698
Ap4e1	108011	-0.30256	0.089048	0.21158
Ap4m1	11781	-0.42125	0.0021567	0.011697
Ap4s1	11782	0.24353	0.019464	0.068158
Ap5b1	381201	0.24397	0.24117	0.42583
Ap5m1	74385	-0.093447	0.41887	0.6078
Ap5s1	69596	0.069872	0.57875	0.74204
Ap5z1	231855	-0.46096	1.7329e-05	0.00020719
Apaf1	11783	-0.72728	0.00025143	0.0019832
Apba1	319924	0.30618	1.3499e-06	2.2952e-05
Apba2	11784	-0.52217	1.5754e-10	8.3795e-09
Apba3	57267	-0.53237	2.8754e-08	8.2498e-07
Apbb1	11785	-0.30056	7.4079e-07	1.3733e-05
Apbb1ip	54519	0.82042	0.00072894	0.0048203
Apbb2	11787	0.18338	0.070506	0.17893
Apbb3	225372	-0.44708	0.00045504	0.0032516
Apc	11789	-0.05039	0.6238	0.7755
Apc2	23805	-0.22538	0.0044381	0.021106
Apcdd1	494504	0.070558	0.72452	0.84306
Apeh	235606	-0.28195	0.014375	0.053846
Apex1	11792	-0.23834	0.22113	0.402
Apex2	77622	-0.23606	0.18395	0.35431
Aph1a	226548	-0.032403	0.76875	0.8717
Aph1b	208117	0.23544	0.30361	0.49489
Aph1c	68318	-0.013678	0.93808	0.96736
Api5	11800	0.13214	0.13507	0.2851
Apip	56369	-0.024457	0.84578	0.91815
Aplf	72103	0.22622	0.17505	0.34208
Apln	30878	0.34121	0.023964	0.080088
Aplnr	23796	-0.15026	0.90631	0.95187
Aplp1	11803	-0.14696	0.056782	0.15311
Aplp2	11804	-0.10997	0.12488	0.26979
Apmap	71881	-0.1075	0.14901	0.30571
Apoa1	11806	-0.40542	0.58923	0.74927
Apoa2	11807	-0.99648	0.08322	0.20167
Apobec1	11810	1.6623	0.00023832	0.0018987
Apobec2	11811	-0.4275	0.59413	0.75284
Apobec3	80287	1.0861	0.0032953	0.016508
Apobec4	71281	1.6629	0.33937	0.53183
Apobr	171504	0.621	0.10812	0.24364
Apoc1	11812	0.82799	0.12431	0.269
Apoc3	11814	0.08047	0.89694	0.94704
Apod	11815	1.5045	6.0501e-07	1.1588e-05
Apoe	11816	0.13814	0.4363	0.62131
Apof	103161	0.56929	0.60675	0.76259
Apoh	11818	-0.63458	0.35489	0.54679
Apol10b	328561	1.776	0.01937	0.067915
Apol6	71939	-1.2372	0.40837	0.59859
Apol7a	75761	-1.61	0.0095201	0.039075
Apol8	239552	0.48332	0.024985	0.082713
Apol9a	223672	3.6963	0.0050347	0.023417
Apol9b	71898	1.4301	0.15194	0.30982
Apold1	381823	0.90373	0.00062202	0.0042486
Apom	55938	0.89154	0.38044	0.57192
Apoo	68316	0.10272	0.33851	0.53092
Apool	68117	0.38152	0.09664	0.22512
Apoo-ps	621156	0.74797	0.071592	0.18093
App	11820	-0.13272	0.071055	0.17985
Appbp2	66884	0.19216	0.034663	0.10568
Appbp2os	654810	-0.24325	0.73976	0.85373
Appl1	72993	-0.08574	0.34818	0.54033
Appl2	216190	-0.017534	0.84645	0.91824
Aprt	11821	-0.42887	0.00082316	0.0053278
Aprt-ps	621377	0.50223	0.51087	0.68689
Aptx	66408	-0.11155	0.21245	0.39104
Aqp1	11826	3.379	0.0008388	0.0054121
Aqp10-ps	435743	0.71048	0.64145	0.78718
Aqp11	66333	-0.12166	0.26747	0.45484
Aqp4	11829	0.54422	0.004103	0.019872
Aqp5	11830	0.11597	0.85888	0.92595
Aqp6	11831	0.99582	0.17691	0.34454
Aqp9	64008	-0.40517	0.26524	0.45223
Aqr	11834	-0.093727	0.3605	0.5521
Ar	11835	0.36165	0.0068424	0.029926
Araf	11836	-0.16855	0.020975	0.072206
Arap1	69710	0.49472	0.00073138	0.0048333
Arap2	212285	-0.019365	0.88495	0.9402
Arap3	106952	0.25674	0.15136	0.3091
Arc	11838	-0.43223	0.36459	0.55652
Arcn1	213827	0.19367	0.0026348	0.013743
Areg	11839	0.15743	0.87362	0.93448
Arel1	68497	0.2459	0.0038218	0.018742
Arf1	11840	0.0048488	0.93842	0.96756
Arf2	11841	0.081542	0.28467	0.4737
Arf3	11842	0.058869	0.33301	0.52572
Arf4	11843	0.27037	9.4225e-05	0.00087142
Arf4os	791355	-0.90879	0.46937	0.6508
Arf5	11844	-0.19058	0.01971	0.068771
Arf6	11845	-0.091377	0.50556	0.68186
Arfgap1	228998	-0.24023	0.0056173	0.025531
Arfgap2	77038	-0.071163	0.44829	0.63205
Arfgap3	66251	0.056682	0.58231	0.74468
Arfgef1	211673	0.056049	0.5163	0.69151
Arfgef2	99371	-0.021556	0.79981	0.88995
Arfgef3	215821	-0.041071	0.74579	0.85767
Arfip1	99889	0.16634	0.44937	0.63283
Arfip2	76932	-0.29097	8.0424e-05	0.00075971
Arfrp1	76688	-0.56618	1.022e-05	0.00013266
Arg1	11846	-0.88238	0.33756	0.52989
Arg2	11847	0.5432	0.0063786	0.028309
Arglu1	234023	-0.79364	2.1864e-10	1.1062e-08
Arhgap1	228359	-0.12092	0.1312	0.27932
Arhgap10	78514	0.33246	0.00086629	0.0055549
Arhgap11a	228482	0.39534	0.16003	0.3217
Arhgap12	75415	0.27807	0.013978	0.052671
Arhgap15	76117	0.4818	0.0046275	0.02183
Arhgap17	70497	0.050464	0.70352	0.82873
Arhgap18	73910	0.46212	0.0049585	0.023109
Arhgap19	71085	0.12562	0.50478	0.68114
Arhgap20	244867	0.033877	0.77151	0.87364
Arhgap20os	408028	0.013276	0.98571	0.99278
Arhgap21	71435	-0.22413	0.045362	0.12958
Arhgap22	239027	0.21324	0.46894	0.65042
Arhgap23	58996	0.17443	0.11184	0.2494
Arhgap24	231532	-0.04044	0.83449	0.912
[truncated: 18,745 more rows]

## Sheet: MKO 24m vs Ctrl 24m
gene_name	gene_id	log2FoldChange	pvalue	padj
0610005C13Rik	ENSMUSG00000109644	-0.871998	0.275323	0.99819
0610009B22Rik	ENSMUSG00000007777	0.0326251	0.804539	0.99819
0610009E02Rik	ENSMUSG00000086714	0.160701	0.762877	0.99819
0610009L18Rik	ENSMUSG00000043644	-0.304472	0.218794	0.99819
0610010K14Rik	ENSMUSG00000020831	-0.257849	0.62886	0.99819
0610012D04Rik	ENSMUSG00000089755	-0.205764	0.882333	0.99819
0610012G03Rik	ENSMUSG00000107002	-0.0735097	0.395903	0.99819
0610025J13Rik	ENSMUSG00000046683	-1.33344	0.598136	0.99819
0610030E20Rik	ENSMUSG00000058706	-0.0216685	0.853021	0.99819
0610038B21Rik	ENSMUSG00000097882	-0.652406	0.280744	0.99819
0610039K10Rik	ENSMUSG00000058812	-1.13781	0.316208	0.99819
0610040B10Rik	ENSMUSG00000089889	-0.100649	0.737809	0.99819
0610040F04Rik	ENSMUSG00000087341	0.111155	0.764841	0.99819
0610040J01Rik	ENSMUSG00000060512	-0.0798639	0.724673	0.99819
0610043K17Rik	ENSMUSG00000087361	-1.00356	0.0379755	0.99819
0710001A04Rik	ENSMUSG00000114511	-1.17654	0.46299	0.99819
1010001B22Rik	ENSMUSG00000097863	-0.505238	0.432326	0.99819
1110002E22Rik	ENSMUSG00000090066	0.25771	0.424482	0.99819
1110002J07Rik	ENSMUSG00000097134	-0.679682	0.238864	0.99819
1110002L01Rik	ENSMUSG00000071456	0.0320191	0.868464	0.99819
1110002O04Rik	ENSMUSG00000102531	0.915903	0.398711	0.99819
1110003F10Rik	ENSMUSG00000106291	0.536068	0.576414	0.99819
1110004F10Rik	ENSMUSG00000030663	-0.0161149	0.847799	0.99819
1110006O24Rik	ENSMUSG00000107121	-0.607063	0.261718	0.99819
1110013H19Rik	ENSMUSG00000116164	-0.599629	0.363987	0.99819
1110015O18Rik	ENSMUSG00000098659	0.0691314	0.903388	0.99819
1110017D15Rik	ENSMUSG00000028441	-0.500863	0.304837	0.99819
1110018N20Rik	ENSMUSG00000085151	-0.15795	0.451692	0.99819
1110019D14Rik	ENSMUSG00000097616	0.0152948	0.959533	0.99819
1110020A21Rik	ENSMUSG00000097047	0.228633	0.623584	0.99819
1110025M09Rik	ENSMUSG00000103520	0.28793	0.524396	0.99819
1110028F11Rik	ENSMUSG00000085972	-2.49904	0.194205	0.99819
1110032A03Rik	ENSMUSG00000037971	0.0389671	0.625563	0.99819
1110032F04Rik	ENSMUSG00000046999	-0.0257392	0.818693	0.99819
1110035H17Rik	ENSMUSG00000099098	0.170859	0.854213	0.99819
1110038B12Rik	ENSMUSG00000092203	-0.24846	0.21796	0.99819
1110038F14Rik	ENSMUSG00000063236	-0.0517253	0.755362	0.99819
1110046J04Rik	ENSMUSG00000085457	0.168624	0.559168	0.99819
1110051M20Rik	ENSMUSG00000040591	0.0024201	0.974751	0.99819
1110059E24Rik	ENSMUSG00000035171	0.207675	0.105825	0.99819
1110059G10Rik	ENSMUSG00000032551	0.115875	0.369245	0.99819
1110060G06Rik	ENSMUSG00000105036	-0.0499147	0.987356	0.99819
1110065P20Rik	ENSMUSG00000078570	-0.24574	0.0626306	0.99819
1190001M18Rik	ENSMUSG00000111857	-0.530808	0.866171	0.99819
1190005I06Rik	ENSMUSG00000043687	-0.324583	0.524234	0.99819
1190007I07Rik	ENSMUSG00000063320	0.043768	0.801338	0.99819
1300002E11Rik	ENSMUSG00000097290	-0.0449508	0.815708	0.99819
1300014J16Rik	ENSMUSG00000112545	0.112353	0.799601	0.99819
1500002C15Rik	ENSMUSG00000096221	-0.385973	0.156189	0.99819
1500002F19Rik	ENSMUSG00000097595	0.749443	0.26371	0.99819
1500004A13Rik	ENSMUSG00000098912	0.160621	0.0674366	0.99819
1500005C15Rik	ENSMUSG00000104888	-3.20506	0.0707011	0.99819
1500009L16Rik	ENSMUSG00000087651	-0.328514	0.0294184	0.99819
1500011B03Rik	ENSMUSG00000072694	0.0351932	0.691049	0.99819
1500012K07Rik	ENSMUSG00000097247	0.123727	0.84083	0.99819
1500015A07Rik	ENSMUSG00000098702	0.293573	0.171557	0.99819
1500015L24Rik	ENSMUSG00000094732	0.0943347	0.798958	0.99819
1500026H17Rik	ENSMUSG00000097383	0.17723	0.551714	0.99819
1500032F14Rik	ENSMUSG00000117718	-1.28415	0.41588	0.99819
1500035N22Rik	ENSMUSG00000059631	-0.535036	0.179797	0.99819
1520401A03Rik	ENSMUSG00000043747	-2.16912	0.173155	0.99819
1600002D24Rik	ENSMUSG00000117232	-1.3692	0.586294	0.99819
1600010M07Rik	ENSMUSG00000101585	-0.481724	0.414026	0.99819
1600012H06Rik	ENSMUSG00000050088	-0.0935497	0.344983	0.99819
1600014C10Rik	ENSMUSG00000054676	0.0350508	0.675316	0.99819
1600014C23Rik	ENSMUSG00000094690	-1.313	0.28999	0.99819
1600017P15Rik	ENSMUSG00000102505	-2.48319	0.027559	0.99819
1600020E01Rik	ENSMUSG00000097048	0.154198	0.407143	0.99819
1600022D10Rik	ENSMUSG00000117315	0.680961	0.605668	0.99819
1600023N17Rik	ENSMUSG00000104986	-0.420439	0.575054	0.99819
1600029O15Rik	ENSMUSG00000057818	-0.330408	0.391025	0.99819
1700001C19Rik	ENSMUSG00000047150	-1.10353	0.497982	0.99819
1700001D01Rik	ENSMUSG00000099419	-1.6138	0.502871	0.99819
1700001G11Rik	ENSMUSG00000085984	1.22461	0.143069	0.99819
1700001G17Rik	ENSMUSG00000103746	0.861229	0.176649	0.99819
1700001J03Rik	ENSMUSG00000095040	-2.50798	0.154447	0.99819
1700001J04Rik	ENSMUSG00000086135	-1.65177	0.599298	0.99819
1700001K19Rik	ENSMUSG00000056508	-0.0123124	0.95138	0.99819
1700001K23Rik	ENSMUSG00000118314	-0.642283	0.233	0.99819
1700001L05Rik	ENSMUSG00000075511	0.118034	0.560823	0.99819
1700001L19Rik	ENSMUSG00000021534	-0.138765	0.275793	0.99819
1700001N15Rik	ENSMUSG00000106210	-1.67092	0.594966	0.99819
1700001O22Rik	ENSMUSG00000044320	-0.25496	0.221241	0.99819
1700001P01Rik	ENSMUSG00000018543	0.937914	0.326366	0.99819
1700003D09Rik	ENSMUSG00000085944	-0.1898	0.641935	0.99819
1700003E16Rik	ENSMUSG00000030030	0.0233226	0.786532	0.99819
1700003F12Rik	ENSMUSG00000038523	-0.42946	0.322755	0.99819
1700003G18Rik	ENSMUSG00000087621	-0.0671193	0.971488	0.99819
1700003L19Rik	ENSMUSG00000101565	1.38616	0.159279	0.99819
1700003M07Rik	ENSMUSG00000085389	0.071257	0.544244	0.99819
1700006F04Rik	ENSMUSG00000100274	0.637811	0.732111	0.99819
1700006J14Rik	ENSMUSG00000034764	0.690245	0.809341	0.99819
1700007E05Rik	ENSMUSG00000101234	-0.242952	0.87652	0.99819
1700007F19Rik	ENSMUSG00000100666	-0.612589	0.365657	0.99819
1700007J10Rik	ENSMUSG00000086330	0.119924	0.822343	0.99819
1700007K13Rik	ENSMUSG00000026831	-0.587924	0.0352138	0.99819
1700007L15Rik	ENSMUSG00000097318	-0.022845	0.970411	0.99819
1700007P06Rik	ENSMUSG00000089730	0.315376	0.604784	0.99819
1700008A23Rik	ENSMUSG00000103452	1.52759	0.37791	0.99819
1700008B11Rik	ENSMUSG00000104872	-2.22012	0.184815	0.99819
1700008J07Rik	ENSMUSG00000101225	0.121892	0.667782	0.99819
1700008K24Rik	ENSMUSG00000101012	-1.0814	0.223638	0.99819
1700008O03Rik	ENSMUSG00000008028	0.0681517	0.877978	0.99819
1700009C05Rik	ENSMUSG00000101404	0.990852	0.642846	0.99819
1700009J07Rik	ENSMUSG00000096573	-0.411119	0.767896	0.99819
1700010G06Rik	ENSMUSG00000115752	-2.62619	0.219612	0.99819
1700010H22Rik	ENSMUSG00000067101	2.07272	0.502993	0.99819
1700010I14Rik	ENSMUSG00000023873	-0.216513	0.598445	0.99819
1700010K23Rik	ENSMUSG00000092599	2.39195	0.437228	0.99819
1700010K24Rik	ENSMUSG00000085102	2.89835	0.240768	0.99819
1700010L04Rik	ENSMUSG00000030636	1.15999	0.356719	0.99819
1700011L03Rik	ENSMUSG00000109759	1.65029	0.596998	0.99819
1700011L22Rik	ENSMUSG00000031682	0.0462601	0.987555	0.99819
1700011M02Rik	ENSMUSG00000079476	1.23114	0.559524	0.99819
1700012B09Rik	ENSMUSG00000031927	-0.161197	0.855303	0.99819
1700012C14Rik	ENSMUSG00000085470	1.05079	0.464265	0.99819
1700012D14Rik	ENSMUSG00000110424	-0.109711	0.829508	0.99819
1700012D16Rik	ENSMUSG00000105023	-1.07496	0.681352	0.99819
1700012J22Rik	ENSMUSG00000103545	-1.10788	0.725037	0.99819
1700012P22Rik	ENSMUSG00000028589	-1.31154	0.649258	0.99819
1700013F07Rik	ENSMUSG00000027886	0.281094	0.511865	0.99819
1700013H16Rik	ENSMUSG00000054727	0.219468	0.917786	0.99819
1700014B07Rik	ENSMUSG00000118578	-0.530808	0.866171	0.99819
1700014D04Rik	ENSMUSG00000051054	0.12195	0.765877	0.99819
1700015C15Rik	ENSMUSG00000113696	-0.444409	0.84651	0.99819
1700015C17Rik	ENSMUSG00000104908	-1.10788	0.725037	0.99819
1700015H07Rik	ENSMUSG00000115761	-0.976302	0.552933	0.99819
1700015I17Rik	ENSMUSG00000110335	1.16825	0.696147	0.99819
1700015O11Rik	ENSMUSG00000097671	0.671118	0.748241	0.99819
1700016A09Rik	ENSMUSG00000102737	0.261349	0.522645	0.99819
1700016B15Rik	ENSMUSG00000108979	0.0107512	0.996189	0.999578
1700016C15Rik	ENSMUSG00000015962	1.30494	0.349498	0.99819
1700016D06Rik	ENSMUSG00000031509	0.921116	0.768603	0.99819
1700016G22Rik	ENSMUSG00000100625	-1.10788	0.725037	0.99819
1700016H13Rik	ENSMUSG00000029320	-1.07243	0.682792	0.99819
1700016J18Rik	ENSMUSG00000111103	-0.482366	0.811006	0.99819
1700016K05Rik	ENSMUSG00000114563	1.00805	0.748938	0.99819
1700016K19Rik	ENSMUSG00000053783	0.0387072	0.906708	0.99819
1700016P03Rik	ENSMUSG00000085609	-0.0589079	0.775662	0.99819
1700017B05Rik	ENSMUSG00000032300	-0.050231	0.637196	0.99819
1700017G19Rik	ENSMUSG00000037884	0.459447	0.811169	0.99819
1700017M07Rik	ENSMUSG00000105651	-0.314614	0.802228	0.99819
1700018A04Rik	ENSMUSG00000038408	2.31152	0.0396499	0.99819
1700018A14Rik	ENSMUSG00000103616	-0.492453	0.846451	0.99819
1700018A23Rik	ENSMUSG00000107368	-1.45959	0.224873	0.99819
1700018B24Rik	ENSMUSG00000037910	1.77611	0.356147	0.99819
1700018G05Rik	ENSMUSG00000109745	-0.11362	0.874835	0.99819
1700018L02Rik	ENSMUSG00000100075	-0.204675	0.504046	0.99819
1700018M17Rik	ENSMUSG00000046145	-0.386919	0.881344	0.99819
1700019A02Rik	ENSMUSG00000060715	-0.915928	0.347099	0.99819
1700019D03Rik	ENSMUSG00000043629	0.112164	0.404429	0.99819
1700019G24Rik	ENSMUSG00000085416	-0.120761	0.938116	0.99819
1700019J19Rik	ENSMUSG00000111489	0.640796	0.701354	0.99819
1700019L13Rik	ENSMUSG00000111639	-1.25465	0.559079	0.99819
1700019N19Rik	ENSMUSG00000026931	-0.118413	0.916998	0.99819
1700020A23Rik	ENSMUSG00000027409	-0.318276	0.799812	0.99819
1700020G03Rik	ENSMUSG00000110052	2.93693	0.230612	0.99819
1700020G17Rik	ENSMUSG00000101801	1.17252	0.694873	0.99819
1700020L13Rik	ENSMUSG00000013928	-1.99415	0.156661	0.99819
1700020L24Rik	ENSMUSG00000035085	-0.181035	0.666362	0.99819
1700020N01Rik	ENSMUSG00000050844	1.10642	0.399815	0.99819
1700020N18Rik	ENSMUSG00000100253	-0.529792	0.631571	0.99819
1700021J08Rik	ENSMUSG00000086890	-1.10882	0.322722	0.99819
1700021N21Rik	ENSMUSG00000087343	0.0228184	0.970511	0.99819
1700022H01Rik	ENSMUSG00000112581	-0.736867	0.328418	0.99819
1700022I11Rik	ENSMUSG00000028451	-0.702039	0.633432	0.99819
1700022N22Rik	ENSMUSG00000097523	-0.223382	0.642041	0.99819
1700023B13Rik	ENSMUSG00000117050	-0.131005	0.84237	0.99819
1700023F02Rik	ENSMUSG00000100000	-0.171244	0.919483	0.99819
1700023G09Rik	ENSMUSG00000103503	-2.05124	0.510843	0.99819
1700023H06Rik	ENSMUSG00000089827	-0.0421552	0.969593	0.99819
1700024B05Rik	ENSMUSG00000052334	0.889338	0.660562	0.99819
1700024B18Rik	ENSMUSG00000099994	1.9792	0.341342	0.99819
1700024G13Rik	ENSMUSG00000072473	-0.210682	0.836541	0.99819
1700024J04Rik	ENSMUSG00000069890	-1.64406	0.601046	0.99819
1700025A08Rik	ENSMUSG00000106947	-1.25388	0.579897	0.99819
1700025D23Rik	ENSMUSG00000086760	-1.10788	0.725037	0.99819
1700025F24Rik	ENSMUSG00000100558	-0.243996	0.588411	0.99819
1700025G04Rik	ENSMUSG00000032666	0.0929847	0.197692	0.99819
1700025N21Rik	ENSMUSG00000090200	-2.5675	0.116627	0.99819
1700025N23Rik	ENSMUSG00000100121	0.967879	0.587732	0.99819
1700026D11Rik	ENSMUSG00000086379	-1.10788	0.725037	0.99819
1700026F02Rik	ENSMUSG00000101854	1.84409	0.273627	0.99819
1700026J12Rik	ENSMUSG00000073976	-1.64406	0.601046	0.99819
1700026J14Rik	ENSMUSG00000097716	-1.07205	0.34372	0.99819
1700026N04Rik	ENSMUSG00000114681	1.54362	0.40798	0.99819
1700027A07Rik	ENSMUSG00000084864	0.0539587	0.941655	0.99819
1700027A15Rik	ENSMUSG00000101968	-2.65557	0.207841	0.99819
1700027H10Rik	ENSMUSG00000100799	-0.0113824	0.986414	0.99819
1700028E10Rik	ENSMUSG00000097321	0.0952911	0.794551	0.99819
1700028I16Rik	ENSMUSG00000056821	-0.0499147	0.987356	0.99819
1700028J19Rik	ENSMUSG00000038782	-0.110714	0.73458	0.99819
1700028K03Rik	ENSMUSG00000089798	0.174887	0.61818	0.99819
1700028N14Rik	ENSMUSG00000078635	-1.10788	0.725037	0.99819
1700028P14Rik	ENSMUSG00000033053	0.107288	0.78383	0.99819
1700029H14Rik	ENSMUSG00000031452	-0.530808	0.866171	0.99819
1700029I15Rik	ENSMUSG00000044916	-0.0117133	0.969561	0.99819
1700029J03Rik	ENSMUSG00000099968	-1.84414	0.486625	0.99819
1700029J07Rik	ENSMUSG00000071103	-0.106233	0.720342	0.99819
1700029M03Rik	ENSMUSG00000101189	1.00805	0.748938	0.99819
1700029M20Rik	ENSMUSG00000086788	-0.0499147	0.987356	0.99819
1700030C10Rik	ENSMUSG00000091071	-1.06035	0.41619	0.99819
1700030C10Rik	ENSMUSG00000099759	0.157715	0.777419	0.99819
1700030C12Rik	ENSMUSG00000086459	0.77325	0.577967	0.99819
1700030C14Rik	ENSMUSG00000087148	-1.58912	0.0314224	0.99819
1700030F04Rik	ENSMUSG00000099869	-1.19014	0.476906	0.99819
1700030I03Rik	ENSMUSG00000103387	0.561724	0.828756	0.99819
1700030J22Rik	ENSMUSG00000031847	0.198518	0.229172	0.99819
1700030K09Rik	ENSMUSG00000052794	-0.0182687	0.911006	0.99819
1700030L20Rik	ENSMUSG00000099508	-0.927706	0.66952	0.99819
1700030L22Rik	ENSMUSG00000113179	1.13705	0.673563	0.99819
1700030M09Rik	ENSMUSG00000097424	-0.93259	0.767002	0.99819
1700034G24Rik	ENSMUSG00000097962	1.09003	0.309697	0.99819
1700034H15Rik	ENSMUSG00000055833	0.12933	0.666838	0.99819
1700034I23Rik	ENSMUSG00000074619	-1.43393	0.486253	0.99819
1700034J05Rik	ENSMUSG00000040163	-1.10788	0.725037	0.99819
1700034P13Rik	ENSMUSG00000097893	-0.0397816	0.962102	0.99819
1700036A12Rik	ENSMUSG00000095956	1.00825	0.440391	0.99819
1700037C18Rik	ENSMUSG00000005983	-0.541205	0.021	0.99819
1700037H04Rik	ENSMUSG00000027327	-0.194437	0.0483606	0.99819
1700039M10Rik	ENSMUSG00000097933	0.389945	0.863003	0.99819
1700040D17Rik	ENSMUSG00000097515	-0.356449	0.35163	0.99819
1700040K01Rik	ENSMUSG00000103840	1.80448	0.56185	0.99819
1700040L08Rik	ENSMUSG00000107406	-0.530808	0.866171	0.99819
1700041B01Rik	ENSMUSG00000116260	-0.152409	0.892475	0.99819
1700041G16Rik	ENSMUSG00000054822	-1.58931	0.0405375	0.99819
1700045I11Rik	ENSMUSG00000104526	-2.36371	0.446334	0.99819
1700047F07Rik	ENSMUSG00000085549	0.0430839	0.937347	0.99819
1700047K16Rik	ENSMUSG00000087347	-0.0135169	0.983434	0.99819
1700047M11Rik	ENSMUSG00000100147	-0.065736	0.757004	0.99819
1700047N06Rik	ENSMUSG00000102356	-1.65177	0.599298	0.99819
1700048F04Rik	ENSMUSG00000105274	-1.96585	0.170237	0.99819
1700048M11Rik	ENSMUSG00000085637	0.903026	0.226459	0.99819
1700048O20Rik	ENSMUSG00000043773	0.143222	0.550661	0.99819
1700049E17Rik1	ENSMUSG00000079271	1.00805	0.748938	0.99819
1700051A21Rik	ENSMUSG00000086951	0.364871	0.871233	0.99819
1700051K13Rik	ENSMUSG00000108263	2.26624	0.42423	0.99819
1700052K11Rik	ENSMUSG00000099681	-0.0592762	0.745319	0.99819
1700054A03Rik	ENSMUSG00000099988	1.2527	0.111083	0.99819
1700054M17Rik	ENSMUSG00000085889	-1.42544	0.527422	0.99819
1700054O19Rik	ENSMUSG00000104183	0.527154	0.867084	0.99819
1700055D18Rik	ENSMUSG00000070997	0.885383	0.220198	0.99819
1700056E22Rik	ENSMUSG00000044854	0.969862	0.338358	0.99819
1700056N10Rik	ENSMUSG00000084792	-0.371759	0.172901	0.99819
1700057H15Rik	ENSMUSG00000084757	2.21649	0.238784	0.99819
1700058P15Rik	ENSMUSG00000089636	-0.837689	0.434625	0.99819
1700060J05Rik	ENSMUSG00000084970	-0.325401	0.674746	0.99819
1700060O08Rik	ENSMUSG00000099407	-0.0499147	0.987356	0.99819
1700061A03Rik	ENSMUSG00000117966	-0.0499147	0.987356	0.99819
1700061E17Rik	ENSMUSG00000102060	1.00805	0.748938	0.99819
1700061N14Rik	ENSMUSG00000110464	1.00805	0.748938	0.99819
1700063D05Rik	ENSMUSG00000100837	0.947822	0.0287491	0.99819
1700063I16Rik	ENSMUSG00000103463	0.0462602	0.987633	0.99819
1700063J08Rik	ENSMUSG00000117080	0.627228	0.801354	0.99819
1700064H15Rik	ENSMUSG00000082766	0.298607	0.765117	0.99819
1700064M15Rik	ENSMUSG00000100211	0.41725	0.722785	0.99819
1700065D16Rik	ENSMUSG00000096655	0.0715574	0.950083	0.99819
1700065J18Rik	ENSMUSG00000100872	-0.00372897	0.996718	0.999578
1700066B17Rik	ENSMUSG00000101634	-1.10788	0.725037	0.99819
1700066B19Rik	ENSMUSG00000073598	0.328009	0.868301	0.99819
1700066J03Rik	ENSMUSG00000097717	1.45253	0.407892	0.99819
1700066M21Rik	ENSMUSG00000038323	0.172831	0.0717952	0.99819
1700067G17Rik	ENSMUSG00000099378	1.00805	0.748938	0.99819
1700067K01Rik	ENSMUSG00000046408	-0.129485	0.672996	0.99819
1700067P10Rik	ENSMUSG00000021545	-0.633571	0.767368	0.99819
1700069B07Rik	ENSMUSG00000053081	-0.567641	0.384897	0.99819
1700069L16Rik	ENSMUSG00000042184	0.0462601	0.987548	0.99819
1700071K01Rik	ENSMUSG00000080980	2.76	0.130943	0.99819
1700071M16Rik	ENSMUSG00000090307	-0.199345	0.715264	0.99819
1700073E17Rik	ENSMUSG00000087204	-0.0584406	0.954896	0.99819
1700074H08Rik	ENSMUSG00000099872	0.897491	0.630689	0.99819
1700080N15Rik	ENSMUSG00000084859	0.233084	0.841058	0.99819
1700081B01Rik	ENSMUSG00000105673	1.15111	0.170929	0.99819
1700081N11Rik	ENSMUSG00000113209	0.0776015	0.919938	0.99819
1700082M22Rik	ENSMUSG00000023737	-1.48668	0.235234	0.99819
1700084C06Rik	ENSMUSG00000086016	1.55337	0.53071	0.99819
1700084E18Rik	ENSMUSG00000100747	-0.0502766	0.916746	0.99819
1700085C21Rik	ENSMUSG00000100890	1.00805	0.748938	0.99819
1700085D07Rik	ENSMUSG00000115693	0.889877	0.597012	0.99819
1700086D15Rik	ENSMUSG00000020548	0.236657	0.799935	0.99819
1700086L19Rik	ENSMUSG00000071265	0.24528	0.0168886	0.99819
1700086O06Rik	ENSMUSG00000097080	-0.170202	0.497967	0.99819
1700086P04Rik	ENSMUSG00000085085	-0.738789	0.437688	0.99819
1700087I21Rik	ENSMUSG00000115099	-0.021467	0.906761	0.99819
1700088E04Rik	ENSMUSG00000033029	-0.525963	0.0965979	0.99819
1700092E19Rik	ENSMUSG00000084811	1.00805	0.748938	0.99819
1700092K14Rik	ENSMUSG00000078600	-0.435933	0.733952	0.99819
1700092M07Rik	ENSMUSG00000090840	-1.00742	0.518262	0.99819
1700093J21Rik	ENSMUSG00000117289	0.274012	0.775226	0.99819
1700093K21Rik	ENSMUSG00000020286	-2.24861	0.157436	0.99819
1700094D03Rik	ENSMUSG00000118506	-0.154629	0.567504	0.99819
1700094J05Rik	ENSMUSG00000101695	-2.32702	0.339108	0.99819
1700094M23Rik	ENSMUSG00000105337	-1.36701	0.431212	0.99819
1700095A13Rik	ENSMUSG00000100430	1.52507	0.18903	0.99819
1700095J03Rik	ENSMUSG00000085407	-0.370973	0.673543	0.99819
1700095J12Rik	ENSMUSG00000084804	-0.284731	0.864657	0.99819
1700095K22Rik	ENSMUSG00000108505	1.65466	0.595991	0.99819
1700096K18Rik	ENSMUSG00000101856	0.358191	0.193792	0.99819
1700097M23Rik	ENSMUSG00000108194	-0.825191	0.566568	0.99819
1700099I09Rik	ENSMUSG00000091906	-1.77022	0.16202	0.99819
1700100L14Rik	ENSMUSG00000101051	0.046259	0.986347	0.99819
1700101I11Rik	ENSMUSG00000097675	0.123063	0.727889	0.99819
1700101I19Rik	ENSMUSG00000045815	-0.0499147	0.987356	0.99819
1700102F20Rik	ENSMUSG00000108229	-1.10788	0.725037	0.99819
1700102H20Rik	ENSMUSG00000116852	0.837205	0.285319	0.99819
1700102P08Rik	ENSMUSG00000032611	-0.127679	0.79283	0.99819
1700104B16Rik	ENSMUSG00000049476	-1.60026	0.575582	0.99819
1700105P06Rik	ENSMUSG00000099923	-0.191204	0.756622	0.99819
1700108F19Rik	ENSMUSG00000101009	2.36503	0.110629	0.99819
1700108J01Rik	ENSMUSG00000100585	-0.0499147	0.987356	0.99819
1700108N11Rik	ENSMUSG00000084837	0.30849	0.780345	0.99819
1700109G14Rik	ENSMUSG00000101505	1.17452	0.551998	0.99819
1700109H08Rik	ENSMUSG00000008307	-0.195234	0.631625	0.99819
1700109K24Rik	ENSMUSG00000097267	0.14422	0.762253	0.99819
1700110C19Rik	ENSMUSG00000099384	0.122361	0.743265	0.99819
1700110K17Rik	ENSMUSG00000087047	-0.694308	0.429541	0.99819
1700111E14Rik	ENSMUSG00000029837	1.00178	0.505053	0.99819
1700112D23Rik	ENSMUSG00000091329	1.48129	0.00574417	0.99819
1700112J05Rik	ENSMUSG00000086632	0.527154	0.867084	0.99819
1700112J16Rik	ENSMUSG00000097527	0.423919	0.28558	0.99819
1700112L15Rik	ENSMUSG00000110577	-1.60079	0.610792	0.99819
1700113A16Rik	ENSMUSG00000096935	0.0228158	0.956122	0.99819
1700113H08Rik	ENSMUSG00000047129	0.146675	0.951179	0.99819
1700116H05Rik	ENSMUSG00000117497	1.83014	0.556089	0.99819
1700120B22Rik	ENSMUSG00000045391	0.0946237	0.960052	0.99819
1700120C14Rik	ENSMUSG00000100599	0.189327	0.569148	0.99819
1700120G07Rik	ENSMUSG00000100717	-0.992378	0.7108	0.99819
1700120G11Rik	ENSMUSG00000086068	-0.0499147	0.987356	0.99819
1700120O09Rik	ENSMUSG00000093386	1.68427	0.589176	0.99819
1700121C08Rik	ENSMUSG00000086275	-0.775823	0.417133	0.99819
1700121N20Rik	ENSMUSG00000092066	2.13627	0.298423	0.99819
1700122D07Rik	ENSMUSG00000101409	-1.10788	0.725037	0.99819
1700122E12Rik	ENSMUSG00000087685	-2.11809	0.465482	0.99819
1700122H20Rik	ENSMUSG00000099735	-2.6406	0.164855	0.99819
1700123J17Rik	ENSMUSG00000108676	-2.60378	0.259312	0.99819
1700123K08Rik	ENSMUSG00000029526	-0.530808	0.866171	0.99819
1700123L14Rik	ENSMUSG00000072878	-0.0315643	0.978754	0.99819
1700123M08Rik	ENSMUSG00000085614	0.185241	0.458378	0.99819
1700123O20Rik	ENSMUSG00000040822	-0.0843258	0.431527	0.99819
1700123O21Rik	ENSMUSG00000101481	-0.365895	0.760923	0.99819
1700124L16Rik	ENSMUSG00000099354	-0.923238	0.0878596	0.99819
1700125G02Rik	ENSMUSG00000085263	-0.107623	0.889329	0.99819
1700125G22Rik	ENSMUSG00000097584	0.527154	0.867084	0.99819
1700125H03Rik	ENSMUSG00000085197	0.0614305	0.930004	0.99819
1700125H20Rik	ENSMUSG00000018479	-0.697772	0.618314	0.99819
1700126G02Rik	ENSMUSG00000107802	-0.359085	0.681678	0.99819
1700128A07Rik	ENSMUSG00000099794	-1.10788	0.725037	0.99819
1700128I11Rik	ENSMUSG00000114991	-1.88337	0.538983	0.99819
1810006J02Rik	ENSMUSG00000100182	-1.10788	0.725037	0.99819
1810007C17Rik	ENSMUSG00000100844	0.552961	0.723599	0.99819
1810007D17Rik	ENSMUSG00000100001	-0.330608	0.863502	0.99819
1810008B01Rik	ENSMUSG00000089745	-1.13507	0.592366	0.99819
1810009A15Rik	ENSMUSG00000071653	0.822125	0.536634	0.99819
1810010H24Rik	ENSMUSG00000078607	-0.270531	0.216828	0.99819
1810010K12Rik	ENSMUSG00000056329	-0.685426	0.366189	0.99819
1810012K08Rik	ENSMUSG00000087595	0.0579864	0.863557	0.99819
1810012K16Rik	ENSMUSG00000099825	1.03978	0.34329	0.99819
1810013D15Rik	ENSMUSG00000028177	-0.847654	0.663635	0.99819
1810013L24Rik	ENSMUSG00000022507	0.0596866	0.523331	0.99819
1810014B01Rik	ENSMUSG00000097412	0.0761947	0.692125	0.99819
1810019D21Rik	ENSMUSG00000086390	-1.10788	0.725037	0.99819
1810019N24Rik	ENSMUSG00000097115	-0.455702	0.759465	0.99819
1810020O05Rik	ENSMUSG00000089997	0.0051905	0.987727	0.99819
1810021B22Rik	ENSMUSG00000087331	-0.0934613	0.738678	0.99819
1810024B03Rik	ENSMUSG00000044145	0.490458	0.215207	0.99819
1810030O07Rik	ENSMUSG00000044148	-0.00737659	0.939006	0.99819
1810034E14Rik	ENSMUSG00000097101	0.165985	0.711041	0.99819
1810037I17Rik	ENSMUSG00000054091	-0.122003	0.407881	0.99819
1810041H14Rik	ENSMUSG00000102112	2.84633	0.0789857	0.99819
1810044D09Rik	ENSMUSG00000100680	-0.613075	0.171144	0.99819
1810049J17Rik	ENSMUSG00000097221	-1.10788	0.725037	0.99819
1810055G02Rik	ENSMUSG00000035372	0.106608	0.337147	0.99819
1810058I24Rik	ENSMUSG00000073155	0.11256	0.505682	0.99819
1810059C17Rik	ENSMUSG00000086340	-1.84814	0.256345	0.99819
1810059H22Rik	ENSMUSG00000108207	-0.0561924	0.903623	0.99819
1810062G17Rik	ENSMUSG00000027713	-3.44848	0.00727032	0.99819
1810062O18Rik	ENSMUSG00000084925	0.126717	0.726463	0.99819
1810065E05Rik	ENSMUSG00000013653	-1.54764	0.622823	0.99819
1810073O08Rik	ENSMUSG00000117442	0.478846	0.731441	0.99819
2010001A14Rik	ENSMUSG00000087165	-0.445019	0.15416	0.99819
2010001K21Rik	ENSMUSG00000051606	-0.0565256	0.895488	0.99819
2010007H06Rik	ENSMUSG00000044694	0.804443	0.0814171	0.99819
2010008C14Rik	ENSMUSG00000107761	-1.12188	0.202302	0.99819
2010009K17Rik	ENSMUSG00000100860	0.225744	0.906968	0.99819
2010010A06Rik	ENSMUSG00000102047	0.527154	0.85696	0.99819
2010013B24Rik	ENSMUSG00000087277	0.908477	0.554133	0.99819
2010016I18Rik	ENSMUSG00000091575	-1.98827	0.448947	0.99819
2010103J01Rik	ENSMUSG00000104368	-2.33856	0.235338	0.99819
2010106C02Rik	ENSMUSG00000100738	-0.733788	0.662113	0.99819
2010106E10Rik	ENSMUSG00000025528	-0.530811	0.85429	0.99819
2010106G04Rik	ENSMUSG00000117376	1.00805	0.748938	0.99819
2010109A12Rik	ENSMUSG00000029384	-1.03444	0.343986	0.99819
2010110E17Rik	ENSMUSG00000098434	-1.67092	0.594966	0.99819
2010204K13Rik	ENSMUSG00000063018	0.263848	0.0532759	0.99819
2010308F09Rik	ENSMUSG00000100714	-0.707523	0.563702	0.99819
2010310C07Rik	ENSMUSG00000101268	-2.16805	0.279272	0.99819
2010315B03Rik	ENSMUSG00000074829	-0.295285	0.0417675	0.99819
2010320M18Rik	ENSMUSG00000100691	0.140782	0.502589	0.99819
2010320O07Rik	ENSMUSG00000089983	-0.348442	0.736634	0.99819
2200002A13Rik	ENSMUSG00000108479	-1.10788	0.725037	0.99819
2200002D01Rik	ENSMUSG00000030587	0.300902	0.758025	0.99819
2210009P08Rik	ENSMUSG00000116929	-1.10788	0.725037	0.99819
2210016F16Rik	ENSMUSG00000021550	-0.0929337	0.569654	0.99819
2210016L21Rik	ENSMUSG00000029559	-0.0141913	0.868303	0.99819
2210022D18Rik	ENSMUSG00000100932	-1.10788	0.725037	0.99819
2210039B01Rik	ENSMUSG00000113800	-0.41071	0.799584	0.99819
2210406H18Rik	ENSMUSG00000109036	0.0434279	0.967816	0.99819
2210406O10Rik	ENSMUSG00000039563	0.343969	0.143875	0.99819
2210408F21Rik	ENSMUSG00000087380	-0.002792	0.986614	0.99819
2210408I21Rik	ENSMUSG00000071252	0.227946	0.0978271	0.99819
2210409D07Rik	ENSMUSG00000118322	-2.23965	0.42608	0.99819
2210411M09Rik	ENSMUSG00000085563	-0.572795	0.492439	0.99819
2210412B16Rik	ENSMUSG00000107216	0.28217	0.755266	0.99819
2210418O10Rik	ENSMUSG00000078894	-0.670882	0.234073	0.99819
2300002M23Rik	ENSMUSG00000039269	-0.0499147	0.987356	0.99819
2300009A05Rik	ENSMUSG00000032403	-0.0715561	0.765339	0.99819
2310001H17Rik	ENSMUSG00000097354	-0.587459	0.511208	0.99819
2310001K24Rik	ENSMUSG00000053353	-0.784381	0.537786	0.99819
2310002D06Rik	ENSMUSG00000112701	-1.5333	0.167042	0.99819
2310002F09Rik	ENSMUSG00000097178	-0.244263	0.729647	0.99819
2310003L06Rik	ENSMUSG00000007457	-1.46273	0.427927	0.99819
2310005A03Rik	ENSMUSG00000087254	-2.42518	0.434195	0.99819
2310005E17Rik	ENSMUSG00000099446	0.325422	0.875929	0.99819
2310008N11Rik	ENSMUSG00000100335	-0.530808	0.866171	0.99819
2310009B15Rik	ENSMUSG00000079283	-0.272919	0.13923	0.99819
2310010J17Rik	ENSMUSG00000097162	0.000554985	0.998022	0.999578
2310011J03Rik	ENSMUSG00000020133	-0.161058	0.158937	0.99819
2310014F06Rik	ENSMUSG00000085945	-0.376518	0.509122	0.99819
2310015A10Rik	ENSMUSG00000097729	-0.00920919	0.960874	0.99819
2310015D24Rik	ENSMUSG00000099411	0.0128619	0.988673	0.998372
2310016D03Rik	ENSMUSG00000102098	1.00805	0.748938	0.99819
2310016G11Rik	ENSMUSG00000070574	0.0271105	0.973608	0.99819
2310020H05Rik	ENSMUSG00000100410	-0.522399	0.516594	0.99819
2310022A10Rik	ENSMUSG00000049643	-0.0509029	0.591082	0.99819
2310022B05Rik	ENSMUSG00000031983	-0.0145949	0.875158	0.99819
2310026I22Rik	ENSMUSG00000097710	-0.898359	0.312303	0.99819
2310026L22Rik	ENSMUSG00000078519	0.340001	0.438471	0.99819
2310030G06Rik	ENSMUSG00000032062	0.115363	0.691142	0.99819
2310033P09Rik	ENSMUSG00000020441	-0.119335	0.394661	0.99819
2310034G01Rik	ENSMUSG00000099655	-0.11744	0.796488	0.99819
2310034O05Rik	ENSMUSG00000100157	0.442482	0.753747	0.99819
2310039H08Rik	ENSMUSG00000062619	0.00718429	0.981186	0.99819
2310039L15Rik	ENSMUSG00000100550	-0.0499147	0.987356	0.99819
2310040G07Rik	ENSMUSG00000072852	-0.276079	0.674691	0.99819
2310040G24Rik	ENSMUSG00000101655	-0.188132	0.687839	0.99819
2310043L19Rik	ENSMUSG00000101746	-1.70094	0.424607	0.99819
2310043M15Rik	ENSMUSG00000097768	0.141159	0.78502	0.99819
2310043P16Rik	ENSMUSG00000108732	-0.183655	0.70096	0.99819
2310044K18Rik	ENSMUSG00000085080	-1.6549	0.598588	0.99819
2310047D07Rik	ENSMUSG00000100783	0.353595	0.626843	0.99819
2310057M21Rik	ENSMUSG00000040177	0.0518985	0.624576	0.99819
2310058D17Rik	ENSMUSG00000085379	0.0305682	0.915106	0.99819
2310061I04Rik	ENSMUSG00000050705	0.0352745	0.703871	0.99819
2310061N02Rik	ENSMUSG00000050704	-1.53793	0.625033	0.99819
2310065F04Rik	ENSMUSG00000087410	-1.80288	0.395356	0.99819
2310068J16Rik	ENSMUSG00000100084	0.519763	0.579477	0.99819
2310074N15Rik	ENSMUSG00000105858	-0.363341	0.527987	0.99819
2310075C17Rik	ENSMUSG00000089718	-0.376476	0.474007	0.99819
2310081O03Rik	ENSMUSG00000085020	1.47245	0.510287	0.99819
2410002F23Rik	ENSMUSG00000045411	-0.060235	0.485891	0.99819
2410003L11Rik	ENSMUSG00000085860	-0.0825651	0.946382	0.99819
2410004B18Rik	ENSMUSG00000036873	0.0760209	0.494429	0.99819
2410004I01Rik	ENSMUSG00000085338	-0.504461	0.381029	0.99819
2410004P03Rik	ENSMUSG00000071398	-0.0166521	0.955045	0.99819
2410006H16Rik	ENSMUSG00000086841	-0.333152	0.111109	0.99819
2410018L13Rik	ENSMUSG00000073164	-0.435463	0.273421	0.99819
2410021H03Rik	ENSMUSG00000100572	-0.516939	0.383576	0.99819
2410022M11Rik	ENSMUSG00000100017	-0.21002	0.361981	0.99819
2410039M03Rik	ENSMUSG00000109916	1.68427	0.589176	0.99819
2410080I02Rik	ENSMUSG00000044387	0.498453	0.398369	0.99819
2410124H12Rik	ENSMUSG00000051297	-0.0499147	0.987356	0.99819
2410137M14Rik	ENSMUSG00000064308	-0.39059	0.707702	0.99819
2500002B13Rik	ENSMUSG00000096917	-0.211341	0.655573	0.99819
2500004C02Rik	ENSMUSG00000073236	0.155086	0.348739	0.99819
2510002D24Rik	ENSMUSG00000071632	-0.0206092	0.897824	0.99819
2510009E07Rik	ENSMUSG00000043391	-0.0144983	0.829861	0.99819
2510016D11Rik	ENSMUSG00000106825	0.986594	0.0178196	0.99819
2510017J16Rik	ENSMUSG00000104891	-0.591438	0.374023	0.99819
2510039O18Rik	ENSMUSG00000044496	-0.0418744	0.659249	0.99819
2510046G10Rik	ENSMUSG00000066175	-0.0189442	0.979118	0.99819
2600002D14Rik	ENSMUSG00000116797	1.943	0.0964999	0.99819
2600006K01Rik	ENSMUSG00000039798	-0.44819	0.305073	0.99819
2600014E21Rik	ENSMUSG00000100303	-0.128326	0.690499	0.99819
2610001A08Rik	ENSMUSG00000103828	-1.10788	0.725037	0.99819
2610002M06Rik	ENSMUSG00000031242	0.177905	0.0498746	0.99819
2610005L07Rik	ENSMUSG00000071793	0.302172	0.136179	0.99819
2610008E11Rik	ENSMUSG00000060301	-0.0450599	0.617971	0.99819
2610011E03Rik	ENSMUSG00000104936	-1.30766	0.266864	0.99819
2610012C04Rik	ENSMUSG00000102474	0.451881	0.78511	0.99819
2610016A17Rik	ENSMUSG00000101089	-2.26119	0.419344	0.99819
2610017A05Rik	ENSMUSG00000107909	-1.92448	0.0723504	0.99819
2610020C07Rik	ENSMUSG00000097537	-0.0790353	0.845796	0.99819
2610021A01Rik	ENSMUSG00000091474	0.0580398	0.65562	0.99819
2610024D14Rik	ENSMUSG00000084362	-1.85546	0.282381	0.99819
2610027K06Rik	ENSMUSG00000087013	-0.872527	0.395724	0.99819
2610028D06Rik	ENSMUSG00000110997	0.526932	0.649348	0.99819
2610028E06Rik	ENSMUSG00000085562	0.0540182	0.909041	0.99819
2610028H24Rik	ENSMUSG00000009114	-0.423491	0.780062	0.99819
2610035D17Rik	ENSMUSG00000087259	0.0494292	0.799162	0.99819
2610035F20Rik	ENSMUSG00000085555	-0.0255035	0.932719	0.99819
2610037D02Rik	ENSMUSG00000097536	0.342689	0.452401	0.99819
2610042L04Rik	ENSMUSG00000079388	-0.20158	0.822898	0.99819
2610044O15Rik8	ENSMUSG00000071302	0.129642	0.194927	0.99819
2610203C22Rik	ENSMUSG00000079671	-0.0326066	0.940401	0.99819
2610204G07Rik	ENSMUSG00000084860	-2.32967	0.402893	0.99819
2610206C17Rik	ENSMUSG00000085236	-1.7238	0.331979	0.99819
2610300M13Rik	ENSMUSG00000107479	0.296984	0.809398	0.99819
2610306M01Rik	ENSMUSG00000100164	-0.128117	0.560725	0.99819
2610306O10Rik	ENSMUSG00000108614	1.47591	0.414571	0.99819
2610307P16Rik	ENSMUSG00000085936	-0.608461	0.55025	0.99819
2610316D01Rik	ENSMUSG00000097040	0.109737	0.56495	0.99819
2610318N02Rik	ENSMUSG00000049916	-0.445171	0.33269	0.99819
2610507B11Rik	ENSMUSG00000010277	0.00816408	0.86754	0.99819
2610507I01Rik	ENSMUSG00000085882	-0.100215	0.324528	0.99819
2610509F24Rik	ENSMUSG00000103968	1.00805	0.748938	0.99819
2610528A11Rik	ENSMUSG00000096001	-0.874556	0.158937	0.99819
2610528J11Rik	ENSMUSG00000028536	1.33932	0.603644	0.99819
2700029L08Rik	ENSMUSG00000106691	0.109243	0.850939	0.99819
2700033N17Rik	ENSMUSG00000086328	-0.502708	0.0813889	0.99819
2700038G22Rik	ENSMUSG00000097180	0.498463	0.398091	0.99819
2700046A07Rik	ENSMUSG00000041789	-0.217911	0.655146	0.99819
2700046G09Rik	ENSMUSG00000097787	-0.0335615	0.90653	0.99819
2700049A03Rik	ENSMUSG00000034601	-0.0523635	0.736418	0.99819
2700052C19Rik	ENSMUSG00000107620	-0.161375	0.796641	0.99819
2700054A10Rik	ENSMUSG00000117042	0.201886	0.414256	0.99819
2700062C07Rik	ENSMUSG00000024273	0.00283012	0.983975	0.99819
2700068H02Rik	ENSMUSG00000086172	-0.932635	0.558472	0.99819
2700069I18Rik	ENSMUSG00000086224	-0.210068	0.74077	0.99819
2700078F05Rik	ENSMUSG00000103722	0.0868488	0.917255	0.99819
2700080J24Rik	ENSMUSG00000108671	-1.10788	0.725037	0.99819
2700097O09Rik	ENSMUSG00000062198	0.169877	0.360474	0.99819
2700099C18Rik	ENSMUSG00000098090	0.0202987	0.931485	0.99819
2810001G20Rik	ENSMUSG00000087497	-0.169708	0.294578	0.99819
2810002D19Rik	ENSMUSG00000045464	0.106262	0.646786	0.99819
2810004N23Rik	ENSMUSG00000031984	0.0334539	0.776436	0.99819
2810013P06Rik	ENSMUSG00000099881	0.0145377	0.913609	0.99819
2810021J22Rik	ENSMUSG00000020491	-0.034937	0.772548	0.99819
2810025M15Rik	ENSMUSG00000049881	-0.0715292	0.624215	0.99819
2810029C07Rik	ENSMUSG00000096995	-0.197207	0.234731	0.99819
2810030D12Rik	ENSMUSG00000099338	0.206514	0.825499	0.99819
2810032G03Rik	ENSMUSG00000037735	0.150537	0.200847	0.99819
2810039B14Rik	ENSMUSG00000099034	-0.223057	0.177058	0.99819
2810047C21Rik1	ENSMUSG00000092574	2.04931	0.0484634	0.99819
2810049E08Rik	ENSMUSG00000100891	-0.267561	0.394783	0.99819
2810402E24Rik	ENSMUSG00000099966	0.345697	0.164705	0.99819
2810403D21Rik	ENSMUSG00000086629	-0.336357	0.475326	0.99819
2810403G07Rik	ENSMUSG00000114656	-0.530808	0.866171	0.99819
2810404M03Rik	ENSMUSG00000102046	0.111904	0.919872	0.99819
2810405F15Rik	ENSMUSG00000103562	-1.47138	0.32885	0.99819
2810405F17Rik	ENSMUSG00000101493	-0.148411	0.758406	0.99819
2810407A14Rik	ENSMUSG00000055972	0.272107	0.594961	0.99819
2810408A11Rik	ENSMUSG00000018570	0.419783	0.547187	0.99819
2810408I11Rik	ENSMUSG00000087213	0.368485	0.694884	0.99819
2810410L24Rik	ENSMUSG00000075389	0.0847978	0.660945	0.99819
2810414N06Rik	ENSMUSG00000100594	-0.0726948	0.787473	0.99819
2810428J06Rik	ENSMUSG00000105981	0.459694	0.349593	0.99819
2810429I04Rik	ENSMUSG00000097709	-0.0951455	0.654212	0.99819
2810430I11Rik	ENSMUSG00000085766	0.149553	0.829095	0.99819
2810432F15Rik	ENSMUSG00000104987	-1.35265	0.517079	0.99819
2810433D01Rik	ENSMUSG00000086283	0.528756	0.527405	0.99819
2810442N19Rik	ENSMUSG00000090260	-0.053747	0.956899	0.99819
2810454H06Rik	ENSMUSG00000100876	-0.340862	0.489861	0.99819
2810455O05Rik	ENSMUSG00000085030	-0.0556547	0.69534	0.99819
2810457G06Rik	ENSMUSG00000115410	1.88922	0.204609	0.99819
2810459M11Rik	ENSMUSG00000026227	-0.0265479	0.857622	0.99819
2900002M20Rik	ENSMUSG00000103004	0.458503	0.76536	0.99819
2900005J15Rik	ENSMUSG00000043833	-0.141661	0.603797	0.99819
2900009J06Rik	ENSMUSG00000102014	0.476208	0.493877	0.99819
2900018N21Rik	ENSMUSG00000104244	-0.289654	0.8802	0.99819
2900022M07Rik	ENSMUSG00000102386	-2.57515	0.0364869	0.99819
2900026A02Rik	ENSMUSG00000051339	0.0935063	0.269104	0.99819
2900027M19Rik	ENSMUSG00000109162	0.588265	0.500262	0.99819
2900037B21Rik	ENSMUSG00000103663	0.279893	0.776818	0.99819
2900040C04Rik	ENSMUSG00000115625	-1.81965	0.131517	0.99819
2900041M22Rik	ENSMUSG00000054418	-0.0964668	0.792003	0.99819
2900042K21Rik	ENSMUSG00000103669	2.27908	0.301053	0.99819
2900045O20Rik	ENSMUSG00000111938	0.289665	0.536381	0.99819
2900052L18Rik	ENSMUSG00000043993	-0.215112	0.333575	0.99819
2900052N01Rik	ENSMUSG00000099696	-0.207197	0.45531	0.99819
2900057B20Rik	ENSMUSG00000117797	1.00805	0.748938	0.99819
2900060B14Rik	ENSMUSG00000107722	-1.36915	0.586937	0.99819
2900060N12Rik	ENSMUSG00000113621	-0.00214727	0.99147	0.998852
2900064F13Rik	ENSMUSG00000106746	0.0362803	0.869951	0.99819
2900064K03Rik	ENSMUSG00000105771	-0.53348	0.593746	0.99819
2900069G24Rik	ENSMUSG00000102276	1.09448	0.6826	0.99819
2900072N19Rik	ENSMUSG00000087018	-0.151834	0.71016	0.99819
2900076A07Rik	ENSMUSG00000097277	0.211233	0.388053	0.99819
2900076G11Rik	ENSMUSG00000107015	-0.403983	0.621148	0.99819
2900078I11Rik	ENSMUSG00000111358	-0.586669	0.59631	0.99819
2900079G21Rik	ENSMUSG00000087038	-0.436225	0.0800772	0.99819
2900089D17Rik	ENSMUSG00000087484	-0.285453	0.626635	0.99819
2900092C05Rik	ENSMUSG00000030385	1.42274	0.650352	0.99819
2900092N22Rik	ENSMUSG00000104034	0.640424	0.670419	0.99819
2900093K20Rik	ENSMUSG00000099632	-0.114156	0.73815	0.99819
3000002C10Rik	ENSMUSG00000070282	-0.236303	0.254979	0.99819
3010001F23Rik	ENSMUSG00000084885	0.209102	0.601289	0.99819
3010003L21Rik	ENSMUSG00000085355	1.53301	0.197951	0.99819
3100003L05Rik	ENSMUSG00000086254	0.527154	0.867084	0.99819
3110001I22Rik	ENSMUSG00000079737	0.563384	0.156227	0.99819
3110006O06Rik	ENSMUSG00000114649	-0.331629	0.631269	0.99819
3110009E18Rik	ENSMUSG00000026388	-0.269356	0.573386	0.99819
3110009F21Rik	ENSMUSG00000113331	-0.0499147	0.987356	0.99819
3110015C05Rik	ENSMUSG00000114824	0.527154	0.867084	0.99819
3110021N24Rik	ENSMUSG00000094958	0.263986	0.585134	0.99819
3110031N09Rik	ENSMUSG00000107291	0.921083	0.768808	0.99819
3110039M20Rik	ENSMUSG00000104861	0.250108	0.29736	0.99819
3110040N11Rik	ENSMUSG00000025102	-0.0322362	0.834321	0.99819
3110043J17Rik	ENSMUSG00000112260	0.303436	0.845615	0.99819
3110045C21Rik	ENSMUSG00000097503	-0.276394	0.592005	0.99819
3110053B16Rik	ENSMUSG00000085642	0.178109	0.365088	0.99819
3110056K07Rik	ENSMUSG00000085622	-0.0297515	0.860845	0.99819
3110062G12Rik	ENSMUSG00000103634	0.521741	0.78571	0.99819
3110067C02Rik	ENSMUSG00000081187	0.733061	0.312573	0.99819
3110070M22Rik	ENSMUSG00000074635	-0.137699	0.719299	0.99819
3110080E11Rik	ENSMUSG00000109625	-0.136546	0.8687	0.99819
3110080O07Rik	ENSMUSG00000103284	-1.24725	0.483039	0.99819
3110082I17Rik	ENSMUSG00000053553	-0.129857	0.444821	0.99819
3110082J24Rik	ENSMUSG00000086815	-0.444031	0.257323	0.99819
3110083C13Rik	ENSMUSG00000097303	-0.486234	0.309492	0.99819
3110099E03Rik	ENSMUSG00000085582	0.738947	0.390179	0.99819
3200001D21Rik	ENSMUSG00000113434	-2.69196	0.154573	0.99819
3222401L13Rik	ENSMUSG00000073590	-0.147478	0.589103	0.99819
3300002A11Rik	ENSMUSG00000033731	-0.668794	0.33524	0.99819
3300002I08Rik	ENSMUSG00000063364	-0.29936	0.403776	0.99819
3300002P13Rik	ENSMUSG00000107585	0.075051	0.666249	0.99819
3300005D01Rik	ENSMUSG00000096965	-3.2702	0.220672	0.99819
3425401B19Rik	ENSMUSG00000071540	-0.0617863	0.899562	0.99819
3632454L22Rik	ENSMUSG00000089759	0.0850988	0.784621	0.99819
3732407C23Rik	ENSMUSG00000113009	0.608707	0.737265	0.99819
3830403N18Rik	ENSMUSG00000031125	-0.134919	0.925219	0.99819
3830406C13Rik	ENSMUSG00000033111	-0.0253059	0.826514	0.99819
3830408C21Rik	ENSMUSG00000071181	-0.219016	0.411318	0.99819
3830422I06Rik	ENSMUSG00000106485	-2.37351	0.214242	0.99819
3830432H09Rik	ENSMUSG00000101731	0.689678	0.806279	0.99819
3930402G23Rik	ENSMUSG00000038917	-0.629911	0.373517	0.99819
4631405J19Rik	ENSMUSG00000075027	-1.44676	0.134019	0.99819
4631422I05Rik	ENSMUSG00000114655	-1.50966	0.631481	0.99819
4632404H12Rik	ENSMUSG00000042579	0.232515	0.0919448	0.99819
4632404M16Rik	ENSMUSG00000106296	-3.11797	0.197438	0.99819
4632411P08Rik	ENSMUSG00000097561	-0.405808	0.354098	0.99819
4632415L05Rik	ENSMUSG00000048106	-0.094609	0.288812	0.99819
4632418H02Rik	ENSMUSG00000111605	-0.500858	0.56225	0.99819
4632427E13Rik	ENSMUSG00000074024	0.0596618	0.870916	0.99819
4632428C04Rik	ENSMUSG00000097184	-0.681628	0.148637	0.99819
4632432E15Rik	ENSMUSG00000102705	-1.85541	0.545519	0.99819
4633401B06Rik	ENSMUSG00000105597	-0.248071	0.833363	0.99819
4731419I09Rik	ENSMUSG00000097004	0.365446	0.737482	0.99819
4732414G09Rik	ENSMUSG00000086943	0.317371	0.570195	0.99819
4732416N19Rik	ENSMUSG00000107402	-0.215307	0.608142	0.99819
4732419C18Rik	ENSMUSG00000097203	-0.506909	0.470832	0.99819
4732440D04Rik	ENSMUSG00000090031	-0.475269	0.0500533	0.99819
4732463B04Rik	ENSMUSG00000097762	0.252252	0.672219	0.99819
4732471J01Rik	ENSMUSG00000053714	-0.00221453	0.988563	0.998346
4732487G21Rik	ENSMUSG00000097488	-0.395822	0.122909	0.99819
4732491K20Rik	ENSMUSG00000097350	-0.262511	0.283386	0.99819
4732496C06Rik	ENSMUSG00000108456	-0.265358	0.352619	0.99819
4831440D22Rik	ENSMUSG00000110138	1.98347	0.164403	0.99819
4833403J16Rik	ENSMUSG00000107481	-2.67614	0.304408	0.99819
4833404L02Rik	ENSMUSG00000108807	0.671937	0.471033	0.99819
4833405L11Rik	ENSMUSG00000113544	0.046259	0.986239	0.99819
4833407H14Rik	ENSMUSG00000097779	2.61604	0.324911	0.99819
4833408A19Rik	ENSMUSG00000118132	-0.333872	0.674116	0.99819
4833411C07Rik	ENSMUSG00000109089	-0.424186	0.374095	0.99819
4833412C05Rik	ENSMUSG00000097697	0.195021	0.596366	0.99819
4833412C15Rik	ENSMUSG00000116298	-1.36842	0.0903998	0.99819
4833412K13Rik	ENSMUSG00000104018	-0.299525	0.671473	0.99819
4833413G10Rik	ENSMUSG00000104950	-0.169678	0.532748	0.99819
4833415N18Rik	ENSMUSG00000115936	-0.188123	0.518571	0.99819
4833417C18Rik	ENSMUSG00000086015	0.0553318	0.956636	0.99819
4833418N02Rik	ENSMUSG00000085287	-0.332061	0.225435	0.99819
4833419F23Rik	ENSMUSG00000117401	-3.58868	0.0352794	0.99819
4833420G17Rik	ENSMUSG00000062822	0.0927037	0.367285	0.99819
4833421G17Rik	ENSMUSG00000103996	2.40966	0.433728	0.99819
4833421K07Rik	ENSMUSG00000108519	-1.65528	0.55646	0.99819
4833422C13Rik	ENSMUSG00000074782	-0.0157013	0.903369	0.99819
4833422M21Rik	ENSMUSG00000097619	-0.0651879	0.910706	0.99819
4833428L15Rik	ENSMUSG00000097074	0.147176	0.880631	0.99819
4833438C02Rik	ENSMUSG00000118087	0.132983	0.748613	0.99819
4833439L19Rik	ENSMUSG00000025871	-0.0671991	0.383082	0.99819
4833445I07Rik	ENSMUSG00000103103	0.00919427	0.965604	0.99819
4921504A21Rik	ENSMUSG00000097626	-0.136267	0.691954	0.99819
4921504E06Rik	ENSMUSG00000026734	-1.10788	0.725037	0.99819
4921507G05Rik	ENSMUSG00000097650	0.046258	0.984742	0.99819
4921507P07Rik	ENSMUSG00000029828	0.187943	0.702486	0.99819
4921508D12Rik	ENSMUSG00000027345	-1.10788	0.725037	0.99819
4921509A06Rik	ENSMUSG00000091147	1.00805	0.748938	0.99819
4921509O07Rik	ENSMUSG00000114790	-1.54764	0.622823	0.99819
4921511C10Rik	ENSMUSG00000104585	-0.230284	0.880122	0.99819
4921511I17Rik	ENSMUSG00000114136	2.47262	0.154244	0.99819
4921513H07Rik	ENSMUSG00000107042	0.416367	0.578291	0.99819
4921513I03Rik	ENSMUSG00000044544	-1.72046	0.380897	0.99819
4921514A10Rik	ENSMUSG00000097620	-0.0730528	0.910646	0.99819
4921515G04Rik	ENSMUSG00000115829	0.937139	0.417024	0.99819
4921516A02Rik	ENSMUSG00000112652	-2.68898	0.364252	0.99819
4921517D16Rik	ENSMUSG00000116877	-1.10788	0.725037	0.99819
4921522P10Rik	ENSMUSG00000040467	0.148996	0.792139	0.99819
4921524J17Rik	ENSMUSG00000036934	0.11499	0.388909	0.99819
4921525O09Rik	ENSMUSG00000113211	0.433844	0.588329	0.99819
4921528I07Rik	ENSMUSG00000064299	1.00805	0.748938	0.99819
4921529L05Rik	ENSMUSG00000108060	-1.10788	0.725037	0.99819
4921531C22Rik	ENSMUSG00000085704	0.117478	0.63102	0.99819
4921534A09Rik	ENSMUSG00000110910	-0.371886	0.846818	0.99819
4921534H16Rik	ENSMUSG00000090255	-0.570174	0.610505	0.99819
4921536K21Rik	ENSMUSG00000020434	1.10826	0.0507965	0.99819
4921539E11Rik	ENSMUSG00000028520	-0.530808	0.866171	0.99819
4921539H07Rik	ENSMUSG00000104586	0.0122347	0.972699	0.99819
4922502N22Rik	ENSMUSG00000108128	-1.10788	0.725037	0.99819
4930402F06Rik	ENSMUSG00000079421	-0.53081	0.857772	0.99819
4930403P22Rik	ENSMUSG00000102762	-0.530811	0.854051	0.99819
4930404H11Rik	ENSMUSG00000113630	0.746251	0.556256	0.99819
4930404H24Rik	ENSMUSG00000079001	-1.13921	0.549759	0.99819
4930404I05Rik	ENSMUSG00000087354	-0.083379	0.883255	0.99819
4930404K13Rik	ENSMUSG00000115639	-0.53081	0.856745	0.99819
4930404N11Rik	ENSMUSG00000020234	-2.30564	0.0746878	0.99819
4930405A21Rik	ENSMUSG00000086638	-0.50332	0.314422	0.99819
4930405D01Rik	ENSMUSG00000116689	2.42773	0.430169	0.99819
4930405J17Rik	ENSMUSG00000110754	-0.226323	0.782315	0.99819
4930405N21Rik	ENSMUSG00000104705	1.58943	0.570046	0.99819
4930405O22Rik	ENSMUSG00000090565	-2.19883	0.238084	0.99819
4930407G08Rik	ENSMUSG00000086713	-0.530808	0.866171	0.99819
4930408O17Rik	ENSMUSG00000021101	0.83593	0.368558	0.99819
4930412B13Rik	ENSMUSG00000086221	-1.5351	0.625678	0.99819
4930412C18Rik	ENSMUSG00000085558	-0.0130039	0.961477	0.99819
4930412F12Rik	ENSMUSG00000110289	0.372305	0.374846	0.99819
4930412M03Rik	ENSMUSG00000051008	-0.889682	0.226475	0.99819
4930413F20Rik	ENSMUSG00000115526	0.904682	0.688749	0.99819
4930413G21Rik	ENSMUSG00000108452	-0.740542	0.0396436	0.99819
4930414N06Rik	ENSMUSG00000118204	-0.492402	0.684728	0.99819
4930415C11Rik	ENSMUSG00000114437	-0.000706951	0.999682	0.999903
4930417H01Rik	ENSMUSG00000087017	2.04938	0.050775	0.99819
4930417O13Rik	ENSMUSG00000108129	-0.190052	0.700628	0.99819
4930417O22Rik	ENSMUSG00000071818	-1.50966	0.631481	0.99819
4930419G24Rik	ENSMUSG00000087625	-0.194137	0.790717	0.99819
4930420G21Rik	ENSMUSG00000116885	0.472706	0.512756	0.99819
4930420N18Rik	ENSMUSG00000104199	0.582519	0.697945	0.99819
4930421C12Rik	ENSMUSG00000106851	-1.27088	0.574116	0.99819
4930422M22Rik	ENSMUSG00000100281	0.12332	0.810625	0.99819
4930423C22Rik	ENSMUSG00000102249	-1.64865	0.559701	0.99819
4930423D22Rik	ENSMUSG00000113303	-0.353592	0.667213	0.99819
4930425K10Rik	ENSMUSG00000106880	-0.530811	0.855448	0.99819
4930425K24Rik	ENSMUSG00000113605	2.49904	0.353692	0.99819
4930425L21Rik	ENSMUSG00000107396	1.16831	0.380426	0.99819
4930426D05Rik	ENSMUSG00000043168	-0.430962	0.344068	0.99819
4930426I24Rik	ENSMUSG00000097323	0.755334	0.248653	0.99819
4930426L09Rik	ENSMUSG00000026736	-0.0217167	0.957733	0.99819
4930428E07Rik	ENSMUSG00000112967	-0.59375	0.53508	0.99819
4930428N03Rik	ENSMUSG00000089887	-0.848479	0.491368	0.99819
4930429D17Rik	ENSMUSG00000104956	-1.50966	0.631481	0.99819
4930429F24Rik	ENSMUSG00000086918	-0.372443	0.235672	0.99819
4930429H19Rik	ENSMUSG00000108530	0.730877	0.12601	0.99819
4930429P21Rik	ENSMUSG00000102144	-0.199088	0.890656	0.99819
4930430E12Rik	ENSMUSG00000085295	0.724797	0.753794	0.99819
4930430F08Rik	ENSMUSG00000046567	-0.116319	0.406745	0.99819
4930430F21Rik	ENSMUSG00000115474	-0.492546	0.846726	0.99819
4930430O22Rik	ENSMUSG00000107353	2.39325	0.277433	0.99819
4930431F10Rik	ENSMUSG00000111494	-0.0499147	0.987356	0.99819
4930431P19Rik	ENSMUSG00000109147	-0.0790355	0.759357	0.99819
4930431P22Rik	ENSMUSG00000115709	0.940216	0.735497	0.99819
4930432B10Rik	ENSMUSG00000097007	0.00244389	0.998233	0.999578
4930433E05Rik	ENSMUSG00000115720	1.00805	0.748938	0.99819
4930433I11Rik	ENSMUSG00000091692	-1.10788	0.725037	0.99819
4930434B07Rik	ENSMUSG00000100850	0.942162	0.762161	0.99819
4930434F21Rik	ENSMUSG00000111655	0.544448	0.760681	0.99819
4930434J06Rik	ENSMUSG00000115304	-1.02282	0.704817	0.99819
4930435N07Rik	ENSMUSG00000109551	0.546809	0.646803	0.99819
4930439A04Rik	ENSMUSG00000086064	-0.665403	0.697678	0.99819
4930439D14Rik	ENSMUSG00000101905	-0.178684	0.878133	0.99819
4930442G15Rik	ENSMUSG00000111629	0.111231	0.960049	0.99819
4930442H23Rik	ENSMUSG00000053603	0.456152	0.861301	0.99819
4930443O20Rik	ENSMUSG00000086969	-0.883739	0.657279	0.99819
4930444A19Rik	ENSMUSG00000101674	-1.29866	0.479155	0.99819
4930444F02Rik	ENSMUSG00000110737	-1.99601	0.0918269	0.99819
4930444K16Rik	ENSMUSG00000112494	1.00805	0.748938	0.99819
4930444P10Rik	ENSMUSG00000067795	0.534474	0.381552	0.99819
4930445B16Rik	ENSMUSG00000091061	-0.0499147	0.987356	0.99819
4930445E18Rik	ENSMUSG00000115355	0.289976	0.887411	0.99819
4930445N18Rik	ENSMUSG00000097738	-0.530808	0.866171	0.99819
4930447A16Rik	ENSMUSG00000022288	-1.08216	0.405254	0.99819
4930447C04Rik	ENSMUSG00000021098	0.237076	0.334753	0.99819
4930447F24Rik	ENSMUSG00000102224	0.276603	0.675541	0.99819
4930447K03Rik	ENSMUSG00000113591	-0.741114	0.487505	0.99819
4930447M23Rik	ENSMUSG00000087674	-0.0207531	0.883526	0.99819
4930447N08Rik	ENSMUSG00000106583	0.173036	0.814933	0.99819
4930448E22Rik	ENSMUSG00000097463	0.885721	0.27954	0.99819
4930449E01Rik	ENSMUSG00000022116	1.75808	0.461533	0.99819
4930449E18Rik	ENSMUSG00000117684	0.621847	0.685794	0.99819
4930449I04Rik	ENSMUSG00000105459	-1.02192	0.671267	0.99819
4930451E10Rik	ENSMUSG00000069223	3.48982	0.0181261	0.99819
4930451I11Rik	ENSMUSG00000045989	-1.56068	0.238769	0.99819
4930452A19Rik	ENSMUSG00000117264	-1.10788	0.725037	0.99819
4930452G13Rik	ENSMUSG00000115422	-0.022879	0.968704	0.99819
4930452N14Rik	ENSMUSG00000099933	-0.0499147	0.987356	0.99819
4930453C13Rik	ENSMUSG00000113987	0.0465544	0.977725	0.99819
4930453L07Rik	ENSMUSG00000109215	-1.60026	0.575244	0.99819
4930453N24Rik	ENSMUSG00000059920	-0.00889497	0.930387	0.99819
4930455B14Rik	ENSMUSG00000097898	-0.0499147	0.987356	0.99819
4930455C13Rik	ENSMUSG00000112654	-0.351049	0.784164	0.99819
4930455G09Rik	ENSMUSG00000085761	0.553034	0.403512	0.99819
4930455M05Rik	ENSMUSG00000114787	0.38327	0.521135	0.99819
4930456G14Rik	ENSMUSG00000102985	0.201697	0.624701	0.99819
4930456L15Rik	ENSMUSG00000078618	1.42274	0.650352	0.99819
4930458B22Rik	ENSMUSG00000109861	-2.10099	0.500271	0.99819
4930458D05Rik	ENSMUSG00000087611	0.340806	0.41709	0.99819
4930461C15Rik	ENSMUSG00000086827	0.328417	0.739754	0.99819
4930461G14Rik	ENSMUSG00000097651	-0.171066	0.868502	0.99819
4930465K10Rik	ENSMUSG00000056682	-0.530811	0.853273	0.99819
4930465M20Rik	ENSMUSG00000085641	-1.10788	0.725037	0.99819
4930466I24Rik	ENSMUSG00000087317	0.527154	0.867084	0.99819
4930466K18Rik	ENSMUSG00000112332	-0.143332	0.559182	0.99819
4930467D21Rik	ENSMUSG00000097516	1.51551	0.188285	0.99819
4930467K11Rik	ENSMUSG00000097370	-1.71132	0.342337	0.99819
4930469K13Rik	ENSMUSG00000085684	-0.920237	0.470299	0.99819
4930470B04Rik	ENSMUSG00000104365	-0.336093	0.768942	0.99819
4930470G03Rik	ENSMUSG00000085788	0.539365	0.763586	0.99819
4930470H14Rik	ENSMUSG00000116975	2.44939	0.123782	0.99819
4930470P17Rik	ENSMUSG00000043583	-0.100352	0.881058	0.99819
4930471C04Rik	ENSMUSG00000091686	-0.79976	0.663606	0.99819
4930471G03Rik	ENSMUSG00000117852	0.0404964	0.982683	0.99819
4930471G24Rik	ENSMUSG00000114509	-0.0499147	0.987356	0.99819
4930471M09Rik	ENSMUSG00000097693	1.63597	0.414396	0.99819
4930473A02Rik	ENSMUSG00000060029	0.186479	0.560545	0.99819
4930473D10Rik	ENSMUSG00000089934	-0.415762	0.869019	0.99819
4930473H19Rik	ENSMUSG00000113087	0.763071	0.674826	0.99819
4930473O22Rik	ENSMUSG00000112484	2.37382	0.395459	0.99819
4930474M22Rik	ENSMUSG00000117328	0.558609	0.754617	0.99819
4930474N09Rik	ENSMUSG00000113210	0.046259	0.986248	0.99819
4930477O15Rik	ENSMUSG00000104999	0.535127	0.702315	0.99819
4930478K11Rik	ENSMUSG00000097847	0.570131	0.585772	0.99819
4930478L05Rik	ENSMUSG00000116628	0.881118	0.687824	0.99819
4930478M09Rik	ENSMUSG00000106950	2.07272	0.502993	0.99819
4930478M13Rik	ENSMUSG00000116311	-2.26993	0.175289	0.99819
4930479D17Rik	ENSMUSG00000085238	0.453017	0.175349	0.99819
4930480K02Rik	ENSMUSG00000107567	0.713006	0.66176	0.99819
4930480K15Rik	ENSMUSG00000090160	-0.462294	0.509881	0.99819
4930481A15Rik	ENSMUSG00000086938	-0.408369	0.409756	0.99819
4930481B07Rik	ENSMUSG00000085956	0.0617667	0.906236	0.99819
4930483J18Rik	ENSMUSG00000047938	2.17684	0.39839	0.99819
4930483K19Rik	ENSMUSG00000086241	-1.32133	0.533107	0.99819
4930483O08Rik	ENSMUSG00000109816	-0.607057	0.708191	0.99819
4930483P17Rik	ENSMUSG00000116772	0.00641224	0.985841	0.99819
4930484H19Rik	ENSMUSG00000112832	0.70574	0.656151	0.99819
4930484I04Rik	ENSMUSG00000117981	0.545039	0.814764	0.99819
4930486F22Rik	ENSMUSG00000112493	-1.4654	0.429335	0.99819
4930486I03Rik	ENSMUSG00000089914	0.527154	0.867084	0.99819
4930488L21Rik	ENSMUSG00000097520	-0.0772149	0.767283	0.99819
4930488N15Rik	ENSMUSG00000110592	2.26333	0.302989	0.99819
4930500A05Rik	ENSMUSG00000117391	-0.771203	0.512721	0.99819
4930500F04Rik	ENSMUSG00000107214	-0.444327	0.845277	0.99819
4930500F10Rik	ENSMUSG00000097592	0.0389214	0.951869	0.99819
4930500H12Rik	ENSMUSG00000116976	-1.82298	0.560716	0.99819
4930500L23Rik	ENSMUSG00000106056	-1.29964	0.54128	0.99819
4930502E09Rik	ENSMUSG00000086799	0.527154	0.867084	0.99819
4930503L19Rik	ENSMUSG00000044906	-0.0515205	0.740172	0.99819
4930505A04Rik	ENSMUSG00000040919	-0.0400882	0.959797	0.99819
4930505M18Rik	ENSMUSG00000093540	0.886597	0.636849	0.99819
4930505N22Rik	ENSMUSG00000097690	1.22223	0.338813	0.99819
4930506C21Rik	ENSMUSG00000087478	0.0485738	0.870563	0.99819
4930507D05Rik	ENSMUSG00000097129	0.274444	0.58524	0.99819
4930509E16Rik	ENSMUSG00000096986	3.87965	0.00774198	0.99819
4930509G22Rik	ENSMUSG00000096959	-1.33028	0.0875994	0.99819
4930509H03Rik	ENSMUSG00000105659	0.123079	0.924716	0.99819
4930509J09Rik	ENSMUSG00000102362	-1.34577	0.408004	0.99819
4930511A02Rik	ENSMUSG00000097841	0.468687	0.806601	0.99819
4930511M06Rik	ENSMUSG00000086607	-0.580308	0.576432	0.99819
4930512B01Rik	ENSMUSG00000020992	-0.163898	0.74592	0.99819
4930512H18Rik	ENSMUSG00000086866	1.65029	0.596998	0.99819
4930512P04Rik	ENSMUSG00000106125	-0.530808	0.866171	0.99819
4930513D17Rik	ENSMUSG00000106741	-1.65454	0.598672	0.99819
4930513N10Rik	ENSMUSG00000074136	-0.602855	0.187306	0.99819
4930515G01Rik	ENSMUSG00000092183	-0.26902	0.741257	0.99819
4930516B21Rik	ENSMUSG00000097504	0.185288	0.384676	0.99819
4930517E11Rik	ENSMUSG00000085496	1.00805	0.748938	0.99819
4930517E14Rik	ENSMUSG00000111246	0.281057	0.490609	0.99819
4930517G19Rik	ENSMUSG00000108784	0.153307	0.91623	0.99819
4930517G24Rik	ENSMUSG00000120083	-0.145335	0.793674	0.99819
4930517J16Rik	ENSMUSG00000102880	-1.16213	0.444184	0.99819
4930517L18Rik	ENSMUSG00000104225	0.921083	0.768808	0.99819
4930517O19Rik	ENSMUSG00000054391	0.802905	0.54029	0.99819
4930518I15Rik	ENSMUSG00000074629	0.187753	0.761448	0.99819
4930518J20Rik	ENSMUSG00000103705	-1.94229	0.520501	0.99819
4930519D14Rik	ENSMUSG00000086263	-1.10788	0.725037	0.99819
4930519F16Rik	ENSMUSG00000031325	-0.14674	0.868984	0.99819
4930519F24Rik	ENSMUSG00000101584	-1.10788	0.725037	0.99819
4930519K11Rik	ENSMUSG00000114953	-0.00326782	0.99298	0.999255
4930519L02Rik	ENSMUSG00000105652	0.0462588	0.986025	0.99819
4930519P11Rik	ENSMUSG00000097602	-1.02793	0.260217	0.99819
4930520K02Rik	ENSMUSG00000112868	-1.10788	0.725037	0.99819
4930520M14Rik	ENSMUSG00000106127	0.0462588	0.986059	0.99819
4930520O04Rik	ENSMUSG00000074039	-0.437767	0.483692	0.99819
4930520P13Rik	ENSMUSG00000113463	1.00805	0.748938	0.99819
4930521O11Rik	ENSMUSG00000071591	2.08688	0.480032	0.99819
4930522L14Rik	ENSMUSG00000072762	0.280334	0.415118	0.99819
4930522N08Rik	ENSMUSG00000029331	0.0124248	0.994361	0.999379
4930523C07Rik	ENSMUSG00000090394	-0.215497	0.53567	0.99819
4930524B15Rik	ENSMUSG00000020299	-0.528353	0.585663	0.99819
4930524O07Rik	ENSMUSG00000090207	-0.207927	0.836938	0.99819
4930525C09Rik	ENSMUSG00000112497	0.816166	0.520881	0.99819
4930525G20Rik	ENSMUSG00000097276	0.439471	0.104925	0.99819
4930526A20Rik	ENSMUSG00000085521	0.0942078	0.929463	0.99819
4930526F13Rik	ENSMUSG00000087335	0.144245	0.938479	0.99819
4930526H09Rik	ENSMUSG00000114307	-1.10788	0.725037	0.99819
4930527B05Rik	ENSMUSG00000086971	-2.34756	0.223363	0.99819
4930527E20Rik	ENSMUSG00000085491	-0.0499147	0.987356	0.99819
4930527F14Rik	ENSMUSG00000115324	-0.841286	0.674215	0.99819
4930527J03Rik	ENSMUSG00000070489	-0.594479	0.641579	0.99819
4930528D03Rik	ENSMUSG00000097502	0.770398	0.468626	0.99819
4930528G23Rik	ENSMUSG00000084909	-0.394361	0.891338	0.99819
4930529K09Rik	ENSMUSG00000115271	-1.10788	0.725037	0.99819
4930532G15Rik	ENSMUSG00000097261	1.53593	0.214325	0.99819
4930532I03Rik	ENSMUSG00000112201	-0.181299	0.849812	0.99819
4930532M18Rik	ENSMUSG00000100221	1.68427	0.589176	0.99819
4930533B01Rik	ENSMUSG00000084798	-0.0499147	0.987356	0.99819
4930533K18Rik	ENSMUSG00000047692	0.278894	0.861894	0.99819
4930534D22Rik	ENSMUSG00000097761	1.91403	0.146048	0.99819
4930534H18Rik	ENSMUSG00000116607	2.84303	0.0778094	0.99819
4930535L15Rik	ENSMUSG00000093619	2.49879	0.101144	0.99819
4930537H20Rik	ENSMUSG00000105350	-0.334106	0.667247	0.99819
4930538E20Rik	ENSMUSG00000085516	0.183627	0.830751	0.99819
4930539J05Rik	ENSMUSG00000097032	-0.0474318	0.922229	0.99819
4930539M17Rik	ENSMUSG00000103116	0.100712	0.935673	0.99819
4930540M05Rik	ENSMUSG00000097831	-0.721515	0.564135	0.99819
4930541O19Rik	ENSMUSG00000117791	1.00805	0.748938	0.99819
4930542C16Rik	ENSMUSG00000048628	1.59266	0.610358	0.99819
4930542M03Rik	ENSMUSG00000117085	1.00805	0.748938	0.99819
4930543E12Rik	ENSMUSG00000110009	1.42274	0.650352	0.99819
4930544D05Rik	ENSMUSG00000087279	2.39195	0.437228	0.99819
4930544F09Rik	ENSMUSG00000115062	-2.53295	0.183853	0.99819
4930544I03Rik	ENSMUSG00000097071	0.58735	0.519634	0.99819
4930545H06Rik	ENSMUSG00000112157	-0.530811	0.851053	0.99819
4930545L23Rik	ENSMUSG00000085247	0.436211	0.652049	0.99819
4930546C10Rik	ENSMUSG00000024546	2.6241	0.254883	0.99819
4930546K05Rik	ENSMUSG00000111767	-1.09124	0.584164	0.99819
4930547E08Rik	ENSMUSG00000086687	-0.189676	0.91516	0.99819
4930547E14Rik	ENSMUSG00000116894	-1.13346	0.446549	0.99819
4930547H16Rik	ENSMUSG00000112957	1.00805	0.748938	0.99819
4930547M16Rik	ENSMUSG00000097890	-0.201642	0.705997	0.99819
4930549C15Rik	ENSMUSG00000114048	0.686221	0.811689	0.99819
4930549G23Rik	ENSMUSG00000118134	-2.19182	0.0939148	0.99819
4930550C14Rik	ENSMUSG00000005131	0.150628	0.783258	0.99819
4930551E15Rik	ENSMUSG00000085899	-0.318977	0.869017	0.99819
4930551L18Rik	ENSMUSG00000085377	-1.64794	0.600165	0.99819
4930551O13Rik	ENSMUSG00000086430	-0.955182	0.475354	0.99819
4930553E22Rik	ENSMUSG00000116907	1.42274	0.650352	0.99819
4930553P18Rik	ENSMUSG00000106791	0.348581	0.325332	0.99819
4930554H23Rik	ENSMUSG00000097682	3.4051	0.0445298	0.99819
4930555B11Rik	ENSMUSG00000086396	0.0462592	0.9865	0.99819
4930555F03Rik	ENSMUSG00000031559	-0.278066	0.823431	0.99819
4930555G07Rik	ENSMUSG00000112213	-1.10788	0.725037	0.99819
4930556H04Rik	ENSMUSG00000114190	-0.0483321	0.94238	0.99819
4930556I23Rik	ENSMUSG00000089767	-1.03347	0.045556	0.99819
4930556J02Rik	ENSMUSG00000115656	-0.267756	0.866207	0.99819
4930556J24Rik	ENSMUSG00000034493	1.88931	0.42743	0.99819
4930556L07Rik	ENSMUSG00000086800	1.00805	0.748938	0.99819
4930556M19Rik	ENSMUSG00000096971	-0.237655	0.70089	0.99819
4930556N13Rik	ENSMUSG00000092399	-0.598129	0.673549	0.99819
4930557B06Rik	ENSMUSG00000106191	-0.0499147	0.987356	0.99819
4930557F08Rik	ENSMUSG00000115266	1.42274	0.650352	0.99819
4930557F10Rik	ENSMUSG00000085488	1.00805	0.748938	0.99819
4930557J02Rik	ENSMUSG00000106902	-1.10788	0.725037	0.99819
4930557K07Rik	ENSMUSG00000108034	-1.23755	0.0568646	0.99819
4930558J18Rik	ENSMUSG00000097519	-0.374748	0.871392	0.99819
4930558K02Rik	ENSMUSG00000086277	-0.303953	0.840614	0.99819
4930560O18Rik	ENSMUSG00000109445	-1.10788	0.725037	0.99819
4930562C15Rik	ENSMUSG00000022518	0.129614	0.844438	0.99819
4930563E18Rik	ENSMUSG00000097387	0.823911	0.54869	0.99819
4930563E22Rik	ENSMUSG00000053574	0.0592301	0.838146	0.99819
4930563F08Rik	ENSMUSG00000105773	0.686221	0.811689	0.99819
4930563M21Rik	ENSMUSG00000050702	-0.762231	0.630829	0.99819
4930564D02Rik	ENSMUSG00000051788	1.87533	0.546009	0.99819
4930565N06Rik	ENSMUSG00000084834	0.54892	0.455919	0.99819
4930566N20Rik	ENSMUSG00000102322	-0.22285	0.872951	0.99819
4930567H12Rik	ENSMUSG00000110629	-0.492962	0.8463	0.99819
4930567K12Rik	ENSMUSG00000109382	-2.73173	0.0705494	0.99819
4930567K20Rik	ENSMUSG00000112730	-1.10788	0.725037	0.99819
4930568A12Rik	ENSMUSG00000101223	0.928078	0.588604	0.99819
4930568G15Rik	ENSMUSG00000102408	1.35774	0.344948	0.99819
4930570B17Rik	ENSMUSG00000115337	-1.76111	0.26015	0.99819
4930570E03Rik	ENSMUSG00000116786	-1.54764	0.622823	0.99819
4930570G19Rik	ENSMUSG00000085084	0.100372	0.592986	0.99819
4930570N18Rik	ENSMUSG00000089683	1.16842	0.697866	0.99819
4930572G02Rik	ENSMUSG00000115725	0.0577632	0.939873	0.99819
4930572K03Rik	ENSMUSG00000105308	1.42274	0.650352	0.99819
4930572O13Rik	ENSMUSG00000114916	1.44975	0.0599712	0.99819
4930577N17Rik	ENSMUSG00000087440	-0.0358037	0.939867	0.99819
4930578G10Rik	ENSMUSG00000054885	0.10468	0.821793	0.99819
4930578I07Rik	ENSMUSG00000104220	-1.10788	0.725037	0.99819
4930578M01Rik	ENSMUSG00000097587	0.0033443	0.991653	0.998876
4930578M07Rik	ENSMUSG00000110586	-0.68425	0.717341	0.99819
4930579D07Rik	ENSMUSG00000116813	2.73696	0.142687	0.99819
4930579G18Rik	ENSMUSG00000040840	-0.206416	0.568474	0.99819
4930579G24Rik	ENSMUSG00000027811	-0.108823	0.730845	0.99819
4930579H20Rik	ENSMUSG00000101636	-0.0499147	0.987356	0.99819
4930579K19Rik	ENSMUSG00000051074	0.151557	0.792635	0.99819
4930579M01Rik	ENSMUSG00000086190	2.06822	0.503956	0.99819
4930579O11Rik	ENSMUSG00000090732	-1.10788	0.725037	0.99819
4930580E04Rik	ENSMUSG00000106269	1.41743	0.504299	0.99819
4930581F22Rik	ENSMUSG00000070315	0.0106542	0.962207	0.99819
4930583K01Rik	ENSMUSG00000055159	-2.06281	0.482804	0.99819
4930583P06Rik	ENSMUSG00000086954	0.921004	0.769294	0.99819
4930586N03Rik	ENSMUSG00000087097	-2.12691	0.494806	0.99819
4930587E11Rik	ENSMUSG00000107563	0.0725702	0.97363	0.99819
4930588A03Rik	ENSMUSG00000117792	-0.431938	0.745148	0.99819
4930588G17Rik	ENSMUSG00000108935	0.438788	0.687718	0.99819
4930588J15Rik	ENSMUSG00000115858	-2.41628	0.20448	0.99819
4930588K23Rik	ENSMUSG00000075335	-2.0072	0.132068	0.99819
4930589L23Rik	ENSMUSG00000068957	-1.50966	0.631481	0.99819
4930589O11Rik	ENSMUSG00000107195	0.526302	0.654085	0.99819
4930589P08Rik	ENSMUSG00000085593	-1.65949	0.597549	0.99819
4930590J08Rik	ENSMUSG00000034063	0.222536	0.558218	0.99819
4930590L20Rik	ENSMUSG00000102368	-1.07381	0.719767	0.99819
4930592A05Rik	ENSMUSG00000115779	-0.490075	0.844354	0.99819
4930592C13Rik	ENSMUSG00000105834	-2.74381	0.107907	0.99819
4930592I03Rik	ENSMUSG00000118339	0.810961	0.605034	0.99819
4930593A02Rik	ENSMUSG00000097725	-0.128543	0.917944	0.99819
4930593C16Rik	ENSMUSG00000086365	-1.65949	0.597549	0.99819
4930594C11Rik	ENSMUSG00000103948	-1.81491	0.237509	0.99819
4930594M17Rik	ENSMUSG00000097181	1.42274	0.650352	0.99819
4930594M22Rik	ENSMUSG00000075463	0.63137	0.159329	0.99819
4930595D18Rik	ENSMUSG00000083193	0.246327	0.818465	0.99819
4930595L18Rik	ENSMUSG00000107929	2.38228	0.280536	0.99819
4930596I21Rik	ENSMUSG00000104900	-2.74352	0.173364	0.99819
4930597G03Rik	ENSMUSG00000115540	-1.10788	0.725037	0.99819
4930597O21Rik	ENSMUSG00000053442	-0.314597	0.562672	0.99819
4930598N05Rik	ENSMUSG00000109160	-0.330562	0.638071	0.99819
4930599N23Rik	ENSMUSG00000073144	-1.31869	0.0428046	0.99819
4930599N24Rik	ENSMUSG00000105545	-0.671346	0.611046	0.99819
4931403E22Rik	ENSMUSG00000093772	-0.134727	0.891902	0.99819
4931406C07Rik	ENSMUSG00000031938	0.0325653	0.74819	0.99819
4931406G06Rik	ENSMUSG00000085398	-1.81189	0.437901	0.99819
4931408D14Rik	ENSMUSG00000120174	-0.426765	0.23455	0.99819
4931412I15Rik	ENSMUSG00000108826	0.288428	0.876719	0.99819
4931413I07Rik	ENSMUSG00000092602	-0.530808	0.866171	0.99819
4931413K12Rik	ENSMUSG00000085088	-0.632427	0.363887	0.99819
4931414P19Rik	ENSMUSG00000022179	-0.276167	0.121712	0.99819
4931415C17Rik	ENSMUSG00000054910	-0.582053	0.0699215	0.99819
4931422A03Rik	ENSMUSG00000046085	0.465857	0.401071	0.99819
4931428F04Rik	ENSMUSG00000014837	-0.0245166	0.82595	0.99819
4931429L15Rik	ENSMUSG00000056617	-1.14738	0.25704	0.99819
4931429P17Rik	ENSMUSG00000047324	0.939994	0.736672	0.99819
4931431C16Rik	ENSMUSG00000055061	0.0462601	0.987548	0.99819
4931439C15Rik	ENSMUSG00000117661	-0.487604	0.83281	0.99819
4931440P22Rik	ENSMUSG00000074580	-0.818388	0.0143632	0.99819
4932411K12Rik	ENSMUSG00000100733	-1.79552	0.505557	0.99819
4932412D23Rik	ENSMUSG00000075070	1.57972	0.385677	0.99819
4932413F04Rik	ENSMUSG00000099616	1.4653	0.318239	0.99819
4932422M17Rik	ENSMUSG00000105881	0.241307	0.615005	0.99819
4932435O22Rik	ENSMUSG00000062391	0.0772181	0.951994	0.99819
4932438A13Rik	ENSMUSG00000037270	0.147543	0.179591	0.99819
4932438H23Rik	ENSMUSG00000039851	0.162652	0.713988	0.99819
4932441J04Rik	ENSMUSG00000097216	-0.015294	0.9357	0.99819
4932442E05Rik	ENSMUSG00000104443	-0.141532	0.817777	0.99819
4932443L11Rik	ENSMUSG00000086805	-0.0394697	0.948858	0.99819
4932702P03Rik	ENSMUSG00000086796	-0.205086	0.743328	0.99819
4933400C23Rik	ENSMUSG00000101734	-0.927204	0.698994	0.99819
4933400F21Rik	ENSMUSG00000102009	1.01366	0.275082	0.99819
4933400L20Rik	ENSMUSG00000110336	-0.530808	0.866171	0.99819
4933401H06Rik	ENSMUSG00000106306	-2.05124	0.510843	0.99819
4933402D24Rik	ENSMUSG00000025961	-0.320615	0.308238	0.99819
4933402J15Rik	ENSMUSG00000115845	0.569112	0.765192	0.99819
4933403J19Rik	ENSMUSG00000118000	1.86334	0.151243	0.99819
4933403L11Rik	ENSMUSG00000103321	-3.64903	0.0623734	0.99819
4933403O08Rik	ENSMUSG00000079460	2.90983	0.160221	0.99819
4933404G15Rik	ENSMUSG00000116096	1.00805	0.748938	0.99819
4933404O12Rik	ENSMUSG00000097908	0.0273547	0.812975	0.99819
4933405D12Rik	ENSMUSG00000097852	-1.455	0.516974	0.99819
4933405L10Rik	ENSMUSG00000013158	1.43289	0.193406	0.99819
4933405O20Rik	ENSMUSG00000084234	1.11452	0.632985	0.99819
4933406B15Rik	ENSMUSG00000112421	1.97333	0.136863	0.99819
4933406B17Rik	ENSMUSG00000110427	-1.05061	0.482526	0.99819
4933406C10Rik	ENSMUSG00000097494	0.107543	0.724699	0.99819
4933406I18Rik	ENSMUSG00000087475	0.0228615	0.957471	0.99819
4933406J09Rik	ENSMUSG00000107666	-1.15916	0.356168	0.99819
4933406J10Rik	ENSMUSG00000086690	-1.44276	0.520804	0.99819
4933406P04Rik	ENSMUSG00000069713	-0.265461	0.650841	0.99819
4933407E24Rik	ENSMUSG00000073759	0.913362	0.530568	0.99819
4933407I05Rik	ENSMUSG00000111836	-0.269609	0.765041	0.99819
4933407I08Rik	ENSMUSG00000084959	-0.0499147	0.987356	0.99819
4933407K13Rik	ENSMUSG00000087396	-0.274726	0.308863	0.99819
4933407L21Rik	ENSMUSG00000026224	-0.066945	0.810243	0.99819
4933408J17Rik	ENSMUSG00000097407	0.780427	0.638456	0.99819
4933408N05Rik	ENSMUSG00000084848	0.463887	0.856414	0.99819
4933409G03Rik	ENSMUSG00000053896	-0.530808	0.866171	0.99819
4933409K07Rik	ENSMUSG00000096256	0.0323344	0.889902	0.99819
4933411K16Rik	ENSMUSG00000090369	0.828064	0.656143	0.99819
4933411O13Rik	ENSMUSG00000045178	-1.10788	0.725037	0.99819
4933412A08Rik	ENSMUSG00000043623	0.04626	0.987457	0.99819
4933412E12Rik	ENSMUSG00000112627	-0.0863617	0.671691	0.99819
4933412L11Rik	ENSMUSG00000108227	0.308028	0.818809	0.99819
4933412O06Rik	ENSMUSG00000113960	0.670894	0.0821851	0.99819
4933413C19Rik	ENSMUSG00000089952	0.466884	0.829548	0.99819
4933413J09Rik	ENSMUSG00000021874	1.02341	0.427184	0.99819
4933413L06Rik	ENSMUSG00000079048	-0.084284	0.930171	0.99819
4933415A04Rik	ENSMUSG00000045877	-0.0181108	0.97925	0.99819
4933415J04Rik	ENSMUSG00000105735	0.0462602	0.98764	0.99819
4933416E14Rik	ENSMUSG00000086996	-0.532698	0.505864	0.99819
4933416I08Rik	ENSMUSG00000079593	0.0548832	0.573166	0.99819
4933417C20Rik	ENSMUSG00000103006	1.45156	0.515913	0.99819
4933417D19Rik	ENSMUSG00000097637	0.248767	0.598157	0.99819
4933417E11Rik	ENSMUSG00000101848	-1.10788	0.725037	0.99819
4933417G07Rik	ENSMUSG00000106572	0.046259	0.98635	0.99819
4933417O13Rik	ENSMUSG00000101360	-0.0147175	0.984387	0.99819
4933421A08Rik	ENSMUSG00000086443	-0.246641	0.825326	0.99819
4933421D24Rik	ENSMUSG00000110410	0.227077	0.910688	0.99819
4933421O10Rik	ENSMUSG00000085037	-0.0231975	0.881396	0.99819
4933422A05Rik	ENSMUSG00000111746	-0.963042	0.723945	0.99819
4933423P22Rik	ENSMUSG00000085471	-0.686597	0.40827	0.99819
4933424G05Rik	ENSMUSG00000117450	0.148475	0.862316	0.99819
4933424G06Rik	ENSMUSG00000102416	0.0114613	0.977505	0.99819
4933424L21Rik	ENSMUSG00000085719	-1.10788	0.725037	0.99819
4933424M12Rik	ENSMUSG00000087289	-0.504219	0.669934	0.99819
4933425D22Rik	ENSMUSG00000107164	-1.99992	0.0834804	0.99819
4933425M03Rik	ENSMUSG00000106508	-0.639096	0.679205	0.99819
4933426B08Rik	ENSMUSG00000116644	1.59538	0.162561	0.99819
4933426K07Rik	ENSMUSG00000086933	-2.22202	0.371769	0.99819
4933427D06Rik	ENSMUSG00000055403	0.913404	0.655313	0.99819
4933427D14Rik	ENSMUSG00000020807	0.37632	0.590827	0.99819
4933427E11Rik	ENSMUSG00000044276	-0.210396	0.911557	0.99819
4933427E13Rik	ENSMUSG00000033015	-1.43195	0.5667	0.99819
4933427G23Rik	ENSMUSG00000086697	-0.0186146	0.977289	0.99819
4933427I04Rik	ENSMUSG00000073761	0.0817944	0.924923	0.99819
4933427I22Rik	ENSMUSG00000085928	-0.247121	0.666522	0.99819
4933428C19Rik	ENSMUSG00000086355	-0.473635	0.706133	0.99819
4933428G20Rik	ENSMUSG00000047988	0.0780181	0.877252	0.99819
4933428P19Rik	ENSMUSG00000105203	0.908974	0.464625	0.99819
4933429H19Rik	ENSMUSG00000097786	-0.445391	0.862459	0.99819
4933429O19Rik	ENSMUSG00000115008	1.02636	0.578414	0.99819
4933430H06Rik	ENSMUSG00000107172	-1.10788	0.725037	0.99819
4933430I17Rik	ENSMUSG00000058046	-0.958138	0.365052	0.99819
4933430M04Rik	ENSMUSG00000086892	-0.473504	0.668803	0.99819
4933431C10Rik	ENSMUSG00000108923	-0.41898	0.538443	0.99819
4933431E20Rik	ENSMUSG00000086968	-0.00499209	0.947266	0.99819
4933431G14Rik	ENSMUSG00000108709	-0.297495	0.658821	0.99819
4933431K14Rik	ENSMUSG00000103715	0.197656	0.496763	0.99819
4933431K23Rik	ENSMUSG00000086451	-2.16625	0.144367	0.99819
4933432I03Rik	ENSMUSG00000114980	-0.631402	0.28798	0.99819
4933432I09Rik	ENSMUSG00000116557	0.635604	0.217385	0.99819
4933432K03Rik	ENSMUSG00000108811	-0.208772	0.807719	0.99819
4933433G15Rik	ENSMUSG00000097021	0.901909	0.340011	0.99819
4933433G19Rik	ENSMUSG00000114362	0.136797	0.56993	0.99819
4933434E20Rik	ENSMUSG00000027942	-0.151225	0.28102	0.99819
4933436F18Rik	ENSMUSG00000104380	-0.0499147	0.987356	0.99819
4933436N17Rik	ENSMUSG00000114746	0.941311	0.669234	0.99819
4933437G19Rik	ENSMUSG00000104719	1.56898	0.615881	0.99819
4933439C10Rik	ENSMUSG00000072893	-0.146455	0.34054	0.99819
4933439K11Rik	ENSMUSG00000085184	0.33638	0.578316	0.99819
4933439N14Rik	ENSMUSG00000109582	-1.46476	0.513781	0.99819
4933440M02Rik	ENSMUSG00000045928	-2.673	0.300529	0.99819
4933440N22Rik	ENSMUSG00000042087	-0.240627	0.698755	0.99819
5031410I06Rik	ENSMUSG00000051940	-2.61037	0.263255	0.99819
5031415H12Rik	ENSMUSG00000097282	-0.70788	0.422366	0.99819
5031425E22Rik	ENSMUSG00000073147	0.228966	0.238932	0.99819
5031425F14Rik	ENSMUSG00000085129	-0.297278	0.741295	0.99819
5031434C07Rik	ENSMUSG00000044574	-0.277561	0.896267	0.99819
5031434O11Rik	ENSMUSG00000097885	-0.00536971	0.980653	0.99819
5031439G07Rik	ENSMUSG00000036046	-0.0536587	0.458425	0.99819
5033403F01Rik	ENSMUSG00000096932	-1.85726	0.0922373	0.99819
5033404E19Rik	ENSMUSG00000102185	0.310804	0.679257	0.99819
5033406O09Rik	ENSMUSG00000113769	-1.86027	0.042597	0.99819
5033417F24Rik	ENSMUSG00000097251	-0.00519795	0.985067	0.99819
5033421B08Rik	ENSMUSG00000112276	-0.695861	0.379352	0.99819
5033424D13Rik	ENSMUSG00000112981	2.29865	0.414184	0.99819
5033426O07Rik	ENSMUSG00000097097	0.523957	0.494772	0.99819
5033430I15Rik	ENSMUSG00000038152	-0.52757	0.253615	0.99819
5330406M23Rik	ENSMUSG00000104030	0.510683	0.524219	0.99819
5330409N07Rik	ENSMUSG00000113927	2.67828	0.107338	0.99819
5330411J11Rik	ENSMUSG00000087455	-1.91062	0.407275	0.99819
5330413P13Rik	ENSMUSG00000086822	0.0771497	0.770132	0.99819
5330416C01Rik	ENSMUSG00000054944	0.0538673	0.833491	0.99819
5330425B07Rik	ENSMUSG00000105729	-0.509684	0.549121	0.99819
5330429C05Rik	ENSMUSG00000085896	0.700992	0.724337	0.99819
5330431K02Rik	ENSMUSG00000114282	0.179079	0.813247	0.99819
5330432J10Rik	ENSMUSG00000111212	-1.69613	0.0334755	0.99819
5330434G04Rik	ENSMUSG00000087620	0.183866	0.227398	0.99819
5330437M03Rik	ENSMUSG00000106855	0.175815	0.884624	0.99819
5330438D12Rik	ENSMUSG00000052291	-0.0787393	0.724399	0.99819
5330438I03Rik	ENSMUSG00000091393	1.04238	0.209666	0.99819
5330439A09Rik	ENSMUSG00000089708	0.60947	0.65504	0.99819
5330439K02Rik	ENSMUSG00000097827	-0.162353	0.645939	0.99819
5430400D12Rik	ENSMUSG00000097699	0.327971	0.486405	0.99819
5430401H09Rik	ENSMUSG00000112071	-1.10788	0.725037	0.99819
5430402E10Rik	ENSMUSG00000044121	-1.10788	0.725037	0.99819
5430402O13Rik	ENSMUSG00000085776	-0.222949	0.584515	0.99819
5430403G16Rik	ENSMUSG00000072763	-0.157981	0.588308	0.99819
5430403N17Rik	ENSMUSG00000109761	-0.0499147	0.987356	0.99819
5430405H02Rik	ENSMUSG00000085741	0.0315627	0.889651	0.99819
5430414B19Rik	ENSMUSG00000114419	0.858386	0.209169	0.99819
5430416N02Rik	ENSMUSG00000097772	-0.17584	0.525381	0.99819
5430420F09Rik	ENSMUSG00000102808	-1.81975	0.199299	0.99819
5430421F17Rik	ENSMUSG00000110140	0.380531	0.67538	0.99819
5430425E15Rik	ENSMUSG00000114751	2.70284	0.155591	0.99819
5430425K12Rik	ENSMUSG00000114554	-0.953836	0.629904	0.99819
5430427M07Rik	ENSMUSG00000085004	-1.42344	0.478164	0.99819
5430427N15Rik	ENSMUSG00000104684	-0.500929	0.661875	0.99819
5430430B14Rik	ENSMUSG00000109953	-0.174118	0.884347	0.99819
5430431A17Rik	ENSMUSG00000108322	-0.256626	0.722893	0.99819
5430433H01Rik	ENSMUSG00000104075	-1.10788	0.725037	0.99819
5430434F05Rik	ENSMUSG00000108780	0.0944386	0.931723	0.99819
5430437J10Rik	ENSMUSG00000110018	-1.10788	0.725037	0.99819
5430440P10Rik	ENSMUSG00000115548	1.58872	0.280959	0.99819
5530400K19Rik	ENSMUSG00000102404	-1.10788	0.725037	0.99819
5530401A14Rik	ENSMUSG00000020703	-0.589656	0.389221	0.99819
5530402G07Rik	ENSMUSG00000114723	0.847948	0.472853	0.99819
5530601H04Rik	ENSMUSG00000087174	0.0287629	0.856503	0.99819
5730403I07Rik	ENSMUSG00000099170	-3.32595	0.00846748	0.99819
5730405O15Rik	ENSMUSG00000087424	-0.0519778	0.918652	0.99819
5730408A14Rik	ENSMUSG00000104343	-0.114524	0.921881	0.99819
5730409E04Rik	ENSMUSG00000073755	0.0729092	0.293035	0.99819
5730412P04Rik	ENSMUSG00000087553	0.845555	0.676904	0.99819
5730414N17Rik	ENSMUSG00000116506	-0.101761	0.795765	0.99819
5730416F02Rik	ENSMUSG00000081793	0.527154	0.867084	0.99819
5730419F03Rik	ENSMUSG00000099364	-1.0668	0.68901	0.99819
5730420D15Rik	ENSMUSG00000097766	-1.0813	0.682828	0.99819
5730435O14Rik	ENSMUSG00000091370	-0.359939	0.865248	0.99819
5730455P16Rik	ENSMUSG00000057181	0.0160905	0.842207	0.99819
5730471H19Rik	ENSMUSG00000087179	-0.170279	0.761781	0.99819
5730480H06Rik	ENSMUSG00000029089	0.0950857	0.483667	0.99819
5730507A11Rik	ENSMUSG00000107468	0.755271	0.498679	0.99819
5730507C01Rik	ENSMUSG00000073197	-0.381083	0.762619	0.99819
5730521K06Rik	ENSMUSG00000116145	-0.0856592	0.901469	0.99819
5730522E02Rik	ENSMUSG00000032985	-0.0975607	0.713102	0.99819
5830405F06Rik	ENSMUSG00000103586	-0.530811	0.855712	0.99819
5830408C22Rik	ENSMUSG00000110148	-0.0117698	0.976508	0.99819
5830416I19Rik	ENSMUSG00000106219	0.14143	0.892636	0.99819
5830417I10Rik	ENSMUSG00000078684	0.0988263	0.550563	0.99819
5830418P13Rik	ENSMUSG00000086236	-0.103299	0.829952	0.99819
5830432E09Rik	ENSMUSG00000097471	-0.0350697	0.958309	0.99819
5830444B04Rik	ENSMUSG00000084803	-0.196955	0.52686	0.99819
5830444F18Rik	ENSMUSG00000102744	-1.9493	0.51827	0.99819
5830448L01Rik	ENSMUSG00000115007	0.15261	0.598777	0.99819
5830454E08Rik	ENSMUSG00000052658	-0.24727	0.644949	0.99819
5830462I19Rik	ENSMUSG00000091102	-0.123671	0.88231	0.99819
5830462O15Rik	ENSMUSG00000110972	-1.41366	0.486743	0.99819
5830468F06Rik	ENSMUSG00000098322	-0.105239	0.948939	0.99819
5830487J09Rik	ENSMUSG00000104830	0.177842	0.822006	0.99819
5930403N24Rik	ENSMUSG00000046463	-1.55019	0.0694718	0.99819
5930409G06Rik	ENSMUSG00000103477	0.259527	0.289342	0.99819
5930411N13Rik	ENSMUSG00000104970	-4.01229	0.00322991	0.99819
5930420M18Rik	ENSMUSG00000107201	-0.00585077	0.987914	0.99819
5930430L01Rik	ENSMUSG00000106951	-0.131541	0.660055	0.99819
5930438M14Rik	ENSMUSG00000114590	0.246775	0.44911	0.99819
5S_rRNA	ENSMUSG00002074856	1.00805	0.748938	0.99819
5S_rRNA	ENSMUSG00002074915	1.00805	0.748938	0.99819
5S_rRNA	ENSMUSG00002074925	0.184041	0.75405	0.99819
5S_rRNA	ENSMUSG00002074980	-0.0499147	0.987356	0.99819
5S_rRNA	ENSMUSG00002074991	-2.33178	0.346424	0.99819
5S_rRNA	ENSMUSG00002074996	-1.10788	0.725037	0.99819
5S_rRNA	ENSMUSG00002075044	-2.20344	0.441446	0.99819
5S_rRNA	ENSMUSG00002075051	-1.10788	0.725037	0.99819
5S_rRNA	ENSMUSG00002075056	-0.0499147	0.987356	0.99819
5S_rRNA	ENSMUSG00002075061	2.29933	0.351587	0.99819
5S_rRNA	ENSMUSG00002075067	1.65029	0.596998	0.99819
5S_rRNA	ENSMUSG00002075087	-1.18339	0.364005	0.99819
5S_rRNA	ENSMUSG00002075126	2.06822	0.503956	0.99819
5S_rRNA	ENSMUSG00002075149	0.226371	0.79168	0.99819
5S_rRNA	ENSMUSG00002075181	-1.50966	0.631481	0.99819
5S_rRNA	ENSMUSG00002075235	3.07725	0.13548	0.99819
5S_rRNA	ENSMUSG00002075237	-1.10788	0.725037	0.99819
5S_rRNA	ENSMUSG00002075406	0.464301	0.85532	0.99819
5S_rRNA	ENSMUSG00002075426	-0.0499147	0.987356	0.99819
5S_rRNA	ENSMUSG00002075438	-1.42672	0.406925	0.99819
5S_rRNA	ENSMUSG00002075441	-1.07266	0.60152	0.99819
5S_rRNA	ENSMUSG00002075457	-1.10788	0.725037	0.99819
5S_rRNA	ENSMUSG00002075494	1.00805	0.748938	0.99819
5S_rRNA	ENSMUSG00002075499	-0.942033	0.723524	0.99819
5S_rRNA	ENSMUSG00002075503	-1.65177	0.599298	0.99819
5S_rRNA	ENSMUSG00002075505	1.42274	0.650352	0.99819
5S_rRNA	ENSMUSG00002075561	-1.02273	0.701248	0.99819
5S_rRNA	ENSMUSG00002075616	-1.10788	0.725037	0.99819
5S_rRNA	ENSMUSG00002075654	-1.65454	0.598672	0.99819
5S_rRNA	ENSMUSG00002075656	-0.472994	0.858068	0.99819
5S_rRNA	ENSMUSG00002075762	1.65029	0.596998	0.99819
5S_rRNA	ENSMUSG00002075780	-1.10788	0.725037	0.99819
5S_rRNA	ENSMUSG00002075809	1.00805	0.748938	0.99819
5S_rRNA	ENSMUSG00002075838	-0.530811	0.854634	0.99819
5S_rRNA	ENSMUSG00002075871	-0.0499147	0.987356	0.99819
5S_rRNA	ENSMUSG00002075876	-1.10788	0.725037	0.99819
5S_rRNA	ENSMUSG00002075887	-1.10788	0.725037	0.99819
5S_rRNA	ENSMUSG00002075945	-1.43345	0.565466	0.99819
5S_rRNA	ENSMUSG00002075972	-0.0499147	0.987356	0.99819
5S_rRNA	ENSMUSG00002075974	-0.0499147	0.987356	0.99819
5S_rRNA	ENSMUSG00002076000	1.42274	0.650352	0.99819
5S_rRNA	ENSMUSG00002076031	-1.6492	0.59988	0.99819
5S_rRNA	ENSMUSG00002076066	1.65029	0.596998	0.99819
5S_rRNA	ENSMUSG00002076082	-0.0499147	0.987356	0.99819
5S_rRNA	ENSMUSG00002076104	-2.75064	0.227944	0.99819
5S_rRNA	ENSMUSG00002076132	-1.10788	0.725037	0.99819
5S_rRNA	ENSMUSG00002076141	-0.0499147	0.987356	0.99819
5S_rRNA	ENSMUSG00002076210	-1.92294	0.470458	0.99819
5S_rRNA	ENSMUSG00002076212	-1.37001	0.345039	0.99819
5S_rRNA	ENSMUSG00002076254	1.49988	0.632101	0.99819
5S_rRNA	ENSMUSG00002076314	-2.78838	0.269479	0.99819
5S_rRNA	ENSMUSG00002076332	2.34596	0.341179	0.99819
5S_rRNA	ENSMUSG00002076334	1.00805	0.748938	0.99819
5S_rRNA	ENSMUSG00002076379	-2.08278	0.473643	0.99819
5S_rRNA	ENSMUSG00002076438	0.998015	0.586162	0.99819
5S_rRNA	ENSMUSG00002076461	1.11648	0.674125	0.99819
5S_rRNA	ENSMUSG00002076528	-1.39728	0.0874145	0.99819
5S_rRNA	ENSMUSG00002076573	-0.530808	0.866171	0.99819
5S_rRNA	ENSMUSG00002076627	1.04469	0.627683	0.99819
5S_rRNA	ENSMUSG00002076634	1.00805	0.748938	0.99819
5S_rRNA	ENSMUSG00002076636	-0.490609	0.826736	0.99819
5S_rRNA	ENSMUSG00002076656	-0.463308	0.861104	0.99819
5S_rRNA	ENSMUSG00002076700	3.03653	0.087132	0.99819
5S_rRNA	ENSMUSG00002076760	2.06822	0.503956	0.99819
5S_rRNA	ENSMUSG00002076838	-1.65949	0.597549	0.99819
5S_rRNA	ENSMUSG00002076842	-2.60378	0.259312	0.99819
5S_rRNA	ENSMUSG00002076914	-0.499106	0.840831	0.99819
5S_rRNA	ENSMUSG00002076960	1.43024	0.410608	0.99819
6030400A10Rik	ENSMUSG00000105326	-0.510988	0.676576	0.99819
6030407O03Rik	ENSMUSG00000100301	0.0110477	0.987082	0.99819
6030442K20Rik	ENSMUSG00000097760	-0.701929	0.150168	0.99819
6030443J06Rik	ENSMUSG00000097207	0.0668444	0.876646	0.99819
6030445D17Rik	ENSMUSG00000066178	0.0886805	0.944525	0.99819
6030458C11Rik	ENSMUSG00000022195	0.0177623	0.863633	0.99819
6030466F02Rik	ENSMUSG00000110599	0.642355	0.780753	0.99819
6030468B19Rik	ENSMUSG00000025573	-1.76341	0.173791	0.99819
6030498E09Rik	ENSMUSG00000051361	-2.23523	0.427463	0.99819
6230400D17Rik	ENSMUSG00000097577	0.0952482	0.704833	0.99819
6330403K07Rik	ENSMUSG00000018451	-0.0490354	0.639975	0.99819
6330403L08Rik	ENSMUSG00000075585	0.0365917	0.753566	0.99819
6330408M09Rik	ENSMUSG00000116733	0.0626424	0.915265	0.99819
6330409D20Rik	ENSMUSG00000009551	0.124124	0.682947	0.99819
6330410L21Rik	ENSMUSG00000105960	1.05698	0.259096	0.99819
6330411D24Rik	ENSMUSG00000110067	0.0466309	0.956952	0.99819
6330415B21Rik	ENSMUSG00000108077	0.322703	0.764046	0.99819
6330415G19Rik	ENSMUSG00000117322	-0.0211934	0.950046	0.99819
6330418K02Rik	ENSMUSG00000085227	-0.4284	0.218574	0.99819
6330419E04Rik	ENSMUSG00000107414	0.595595	0.773153	0.99819
6330420H09Rik	ENSMUSG00000109898	1.34353	0.342258	0.99819
6330537M06Rik	ENSMUSG00000110575	0.370547	0.546559	0.99819
6330549D23Rik	ENSMUSG00000045327	0.497566	0.0857858	0.99819
6330562C20Rik	ENSMUSG00000093424	0.174985	0.879991	0.99819
6330576A10Rik	ENSMUSG00000115821	-0.185556	0.82214	0.99819
6430500D05Rik	ENSMUSG00000105481	-2.65491	0.304658	0.99819
6430503K07Rik	ENSMUSG00000053545	-0.836735	0.0988568	0.99819
6430511E19Rik	ENSMUSG00000102555	0.172108	0.693581	0.99819
6430548M08Rik	ENSMUSG00000031824	-0.0454905	0.536526	0.99819
6430550D23Rik	ENSMUSG00000074646	0.355158	0.420768	0.99819
6430553K19Rik	ENSMUSG00000116755	0.65504	0.402691	0.99819
6430562O15Rik	ENSMUSG00000097828	0.0202469	0.973987	0.99819
6430571L13Rik	ENSMUSG00000037977	-0.351048	0.163132	0.99819
6430573P05Rik	ENSMUSG00000102545	0.222175	0.457635	0.99819
6430584L05Rik	ENSMUSG00000108228	0.146368	0.501157	0.99819
6430590A07Rik	ENSMUSG00000097583	-0.296598	0.468795	0.99819
6430628N08Rik	ENSMUSG00000034185	-0.443744	0.51055	0.99819
6430710C18Rik	ENSMUSG00000085427	-3.16584	0.133286	0.99819
6430710M23Rik	ENSMUSG00000110127	0.13488	0.857658	0.99819
6530401F13Rik	ENSMUSG00000091947	-0.206868	0.840244	0.99819
6530402F18Rik	ENSMUSG00000079499	-0.0785935	0.549552	0.99819
6530403H02Rik	ENSMUSG00000098097	-0.269319	0.297596	0.99819
6530409C15Rik	ENSMUSG00000043340	-0.391346	0.295924	0.99819
6530411M01Rik	ENSMUSG00000097049	0.0545874	0.923311	0.99819
6530413G14Rik	ENSMUSG00000111856	-0.9112	0.672616	0.99819
6530437J22Rik	ENSMUSG00000109111	0.97363	0.325259	0.99819
6720427I07Rik	ENSMUSG00000097375	0.192166	0.434559	0.99819
6720432D03Rik	ENSMUSG00000111511	-2.08278	0.473643	0.99819
6720464F23Rik	ENSMUSG00000103432	-0.358123	0.77198	0.99819
6720468P15Rik	ENSMUSG00000117655	-0.653118	0.413285	0.99819
6720475M21Rik	ENSMUSG00000107009	-2.48681	0.140623	0.99819
6720482G16Rik	ENSMUSG00000106553	2.61223	0.325991	0.99819
6720483E21Rik	ENSMUSG00000097934	0.211276	0.781002	0.99819
6720489N17Rik	ENSMUSG00000072066	-0.334039	0.151404	0.99819
6820402A03Rik	ENSMUSG00000103706	-1.49059	0.0853528	0.99819
6820408C15Rik	ENSMUSG00000032680	-0.038057	0.88409	0.99819
6820431F20Rik	ENSMUSG00000071796	0.411906	0.00434132	0.99819
7120432I05Rik	ENSMUSG00000116888	-2.11433	0.113754	0.99819
7330423F06Rik	ENSMUSG00000105870	0.469653	0.856701	0.99819
7420701I03Rik	ENSMUSG00000113620	-1.10788	0.725037	0.99819
7530414M10Rik	ENSMUSG00000116338	-1.10788	0.725037	0.99819
7530428D23Rik	ENSMUSG00000103441	-1.25732	0.370779	0.99819
7630403G23Rik	ENSMUSG00000098758	-1.1273	0.015767	0.99819
7SK	ENSMUSG00002074854	0.918657	0.507395	0.99819
7SK	ENSMUSG00002074862	1.00805	0.748938	0.99819
7SK	ENSMUSG00002074897	1.4086	0.653697	0.99819
7SK	ENSMUSG00002074902	1.64585	0.55456	0.99819
7SK	ENSMUSG00002074913	-1.04353	0.564125	0.99819
7SK	ENSMUSG00002074958	-2.08712	0.475178	0.99819
7SK	ENSMUSG00002075029	0.812321	0.694722	0.99819
7SK	ENSMUSG00002075032	-2.10548	0.469429	0.99819
7SK	ENSMUSG00002075070	-0.574771	0.765647	0.99819
7SK	ENSMUSG00002075088	-1.68212	0.139233	0.99819
7SK	ENSMUSG00002075106	0.941849	0.764128	0.99819
7SK	ENSMUSG00002075114	-1.10788	0.725037	0.99819
7SK	ENSMUSG00002075137	1.03082	0.309393	0.99819
7SK	ENSMUSG00002075179	-1.10788	0.725037	0.99819
7SK	ENSMUSG00002075195	0.455751	0.862328	0.99819
7SK	ENSMUSG00002075260	0.992031	0.592498	0.99819
7SK	ENSMUSG00002075291	1.00805	0.748938	0.99819
7SK	ENSMUSG00002075327	0.676371	0.712623	0.99819
7SK	ENSMUSG00002075380	0.873259	0.751395	0.99819
7SK	ENSMUSG00002075409	-1.10788	0.725037	0.99819
7SK	ENSMUSG00002075427	-1.85541	0.545519	0.99819
7SK	ENSMUSG00002075446	0.607656	0.789613	0.99819
7SK	ENSMUSG00002075447	1.65029	0.596998	0.99819
7SK	ENSMUSG00002075496	-0.455277	0.744854	0.99819
7SK	ENSMUSG00002075512	-0.530811	0.85198	0.99819
7SK	ENSMUSG00002075529	2.6199	0.323804	0.99819
7SK	ENSMUSG00002075549	1.00805	0.748938	0.99819
7SK	ENSMUSG00002075558	-1.93583	0.520006	0.99819
7SK	ENSMUSG00002075567	-1.49556	0.503087	0.99819
7SK	ENSMUSG00002075636	-3.07434	0.100134	0.99819
7SK	ENSMUSG00002075707	1.00805	0.748938	0.99819
7SK	ENSMUSG00002075739	0.105926	0.936244	0.99819
7SK	ENSMUSG00002075789	0.345909	0.59597	0.99819
7SK	ENSMUSG00002075802	0.649522	0.733912	0.99819
7SK	ENSMUSG00002075843	-1.10788	0.725037	0.99819
7SK	ENSMUSG00002075858	-1.48488	0.420137	0.99819
7SK	ENSMUSG00002075885	-0.53081	0.858352	0.99819
7SK	ENSMUSG00002075903	-0.386845	0.881805	0.99819
7SK	ENSMUSG00002075909	2.26378	0.151972	0.99819
7SK	ENSMUSG00002075941	0.442119	0.882313	0.99819
7SK	ENSMUSG00002075961	1.00805	0.748938	0.99819
7SK	ENSMUSG00002075985	0.87349	0.750127	0.99819
7SK	ENSMUSG00002075987	-0.0499147	0.987356	0.99819
7SK	ENSMUSG00002076022	-0.0668238	0.96281	0.99819
7SK	ENSMUSG00002076030	1.4086	0.653697	0.99819
7SK	ENSMUSG00002076052	2.91974	0.171457	0.99819
7SK	ENSMUSG00002076053	-0.339104	0.851099	0.99819
7SK	ENSMUSG00002076149	0.262265	0.865498	0.99819
7SK	ENSMUSG00002076153	1.66233	0.496401	0.99819
7SK	ENSMUSG00002076174	-0.0431418	0.982471	0.99819
7SK	ENSMUSG00002076180	-0.73568	0.792875	0.99819
7SK	ENSMUSG00002076208	-2.63619	0.0498479	0.99819
7SK	ENSMUSG00002076225	-1.10788	0.725037	0.99819
7SK	ENSMUSG00002076234	0.137265	0.909948	0.99819
7SK	ENSMUSG00002076261	-0.0012711	0.999588	0.999903
7SK	ENSMUSG00002076269	-1.64406	0.601046	0.99819
7SK	ENSMUSG00002076277	1.35153	0.644483	0.99819
7SK	ENSMUSG00002076290	-0.440361	0.770572	0.99819
7SK	ENSMUSG00002076304	-0.0110196	0.987771	0.99819
7SK	ENSMUSG00002076315	-0.586378	0.49874	0.99819
7SK	ENSMUSG00002076323	-0.486934	0.830734	0.99819
7SK	ENSMUSG00002076327	-1.64568	0.281954	0.99819
7SK	ENSMUSG00002076356	1.42274	0.650352	0.99819
7SK	ENSMUSG00002076392	-1.10788	0.725037	0.99819
7SK	ENSMUSG00002076442	1.63194	0.284061	0.99819
7SK	ENSMUSG00002076444	0.512573	0.240435	0.99819
7SK	ENSMUSG00002076454	-1.10788	0.725037	0.99819
7SK	ENSMUSG00002076474	-1.69639	0.347347	0.99819
7SK	ENSMUSG00002076501	-1.10788	0.725037	0.99819
7SK	ENSMUSG00002076527	1.28903	0.500853	0.99819
7SK	ENSMUSG00002076532	1.00805	0.748938	0.99819
7SK	ENSMUSG00002076554	-1.10788	0.725037	0.99819
7SK	ENSMUSG00002076559	-0.590202	0.749943	0.99819
7SK	ENSMUSG00002076570	-1.64406	0.601046	0.99819
7SK	ENSMUSG00002076600	0.126325	0.933735	0.99819
7SK	ENSMUSG00002076648	-0.990819	0.584197	0.99819
7SK	ENSMUSG00002076675	-2.03104	0.0985963	0.99819
7SK	ENSMUSG00002076693	1.83014	0.556089	0.99819
7SK	ENSMUSG00002076719	1.09005	0.682764	0.99819
7SK	ENSMUSG00002076750	-0.0499147	0.987356	0.99819
7SK	ENSMUSG00002076773	-0.530808	0.866171	0.99819
7SK	ENSMUSG00002076775	1.00805	0.748938	0.99819
7SK	ENSMUSG00002076804	-1.10788	0.725037	0.99819
7SK	ENSMUSG00002076809	1.89388	0.541896	0.99819
7SK	ENSMUSG00002076819	1.00805	0.748938	0.99819
7SK	ENSMUSG00002076826	2.1033	0.496485	0.99819
7SK	ENSMUSG00002076874	-0.514062	0.826206	0.99819
7SK	ENSMUSG00002076881	-1.10788	0.725037	0.99819
7SK	ENSMUSG00002076882	-0.0499147	0.987356	0.99819
7SK	ENSMUSG00002076954	-1.10788	0.725037	0.99819
7SK	ENSMUSG00002076957	0.132681	0.872763	0.99819
7SK	ENSMUSG00002076991	0.587579	0.69546	0.99819
8030423F21Rik	ENSMUSG00000052295	2.02716	0.442228	0.99819
8030423J24Rik	ENSMUSG00000021600	-1.604	0.42093	0.99819
8030442B05Rik	ENSMUSG00000102674	-0.124152	0.933233	0.99819
8030445P17Rik	ENSMUSG00000103563	-1.13156	0.21519	0.99819
8030451A03Rik	ENSMUSG00000073821	-1.34773	0.551322	0.99819
8030451O07Rik	ENSMUSG00000116769	-0.616981	0.633196	0.99819
8030453O22Rik	ENSMUSG00000085058	-0.0136838	0.9621	0.99819
8030455M16Rik	ENSMUSG00000110507	1.02058	0.652106	0.99819
8030456M14Rik	ENSMUSG00000117768	-0.535241	0.346802	0.99819
8030462N17Rik	ENSMUSG00000047466	0.151281	0.162291	0.99819
8030474K03Rik	ENSMUSG00000046774	-0.28992	0.890762	0.99819
8030487O14Rik	ENSMUSG00000105136	2.95527	0.225347	0.99819
8430406P12Rik	ENSMUSG00000113432	-0.0857777	0.833039	0.99819
8430419K02Rik	ENSMUSG00000085743	-1.25006	0.668018	0.99819
8430422M14Rik	ENSMUSG00000105095	-0.180308	0.698759	0.99819
8430426J06Rik	ENSMUSG00000115970	-0.0518584	0.951731	0.99819
8430429K09Rik	ENSMUSG00000034587	0.207036	0.186383	0.99819
8430432A02Rik	ENSMUSG00000041878	-0.0838167	0.877872	0.99819
8430436N08Rik	ENSMUSG00000086070	0.677356	0.631753	0.99819
9030025P20Rik	ENSMUSG00000116953	-0.212204	0.503313	0.99819
9030204H09Rik	ENSMUSG00000086449	-1.46813	0.553299	0.99819
9030407P20Rik	ENSMUSG00000097343	0.209642	0.323979	0.99819
9030612E09Rik	ENSMUSG00000045008	0.49461	0.118798	0.99819
9030624G23Rik	ENSMUSG00000073158	-0.638303	0.0928731	0.99819
9130002K18Rik	ENSMUSG00000115837	-0.712732	0.532758	0.99819
9130008F23Rik	ENSMUSG00000054951	-0.64674	0.56396	0.99819
9130015G15Rik	ENSMUSG00000108950	0.568249	0.512356	0.99819
9130017K11Rik	ENSMUSG00000055134	0.0371545	0.944464	0.99819
9130019O22Rik	ENSMUSG00000030823	0.0197202	0.929878	0.99819
9130019P16Rik	ENSMUSG00000073067	-0.181686	0.738339	0.99819
9130023H24Rik	ENSMUSG00000062944	0.222037	0.270297	0.99819
9130024F11Rik	ENSMUSG00000087022	0.0236027	0.867964	0.99819
9130213A22Rik	ENSMUSG00000097386	-0.191298	0.662581	0.99819
9130221H12Rik	ENSMUSG00000090330	-0.0577791	0.779972	0.99819
9130227L01Rik	ENSMUSG00000099950	2.35575	0.0189211	0.99819
9130230N09Rik	ENSMUSG00000092626	0.19027	0.634552	0.99819
9130401M01Rik	ENSMUSG00000101892	-0.235324	0.0521089	0.99819
9130409I23Rik	ENSMUSG00000038768	0.386024	0.829097	0.99819
9130410C08Rik	ENSMUSG00000085323	-1.60028	0.576483	0.99819
9130604C24Rik	ENSMUSG00000105851	-0.0351031	0.942901	0.99819
9230009I02Rik	ENSMUSG00000072982	-0.547326	0.571174	0.99819
9230020A06Rik	ENSMUSG00000072753	-1.64406	0.601046	0.99819
9230102K24Rik	ENSMUSG00000112398	0.480282	0.746783	0.99819
9230104M06Rik	ENSMUSG00000097100	-1.63989	0.453666	0.99819
9230106D20Rik	ENSMUSG00000042940	-1.10788	0.725037	0.99819
9230111E07Rik	ENSMUSG00000087624	-0.696536	0.465255	0.99819
9230112E08Rik	ENSMUSG00000070461	-0.0611099	0.655463	0.99819
9230112J17Rik	ENSMUSG00000111761	0.300205	0.574648	0.99819
9230114K14Rik	ENSMUSG00000097145	-0.202861	0.50146	0.99819
9230116L04Rik	ENSMUSG00000112489	1.63937	0.34331	0.99819
9230116N13Rik	ENSMUSG00000097403	0.822778	0.382803	0.99819
9230117E06Rik	ENSMUSG00000089874	-1.55736	0.148434	0.99819
9330020H09Rik	ENSMUSG00000091050	-0.0935825	0.876578	0.99819
9330102E08Rik	ENSMUSG00000107879	0.0855998	0.406227	0.99819
9330104G04Rik	ENSMUSG00000097842	0.160784	0.415979	0.99819
9330111N05Rik	ENSMUSG00000097098	0.284713	0.484022	0.99819
9330117O12Rik	ENSMUSG00000118154	-0.00937079	0.978855	0.99819
9330118I20Rik	ENSMUSG00000108242	0.139162	0.703551	0.99819
9330121J05Rik	ENSMUSG00000103502	-1.97547	0.0647417	0.99819
9330121K16Rik	ENSMUSG00000110249	0.130172	0.658719	0.99819
9330133O14Rik	ENSMUSG00000121107	0.123651	0.630155	0.99819
9330136K24Rik	ENSMUSG00000097781	0.239749	0.744893	0.99819
9330151L19Rik	ENSMUSG00000097061	0.016351	0.89474	0.99819
9330154J02Rik	ENSMUSG00000056031	-0.0352578	0.946518	0.99819
9330154K18Rik	ENSMUSG00000047807	0.0293884	0.982957	0.99819
9330158H04Rik	ENSMUSG00000073154	-0.379894	0.339754	0.99819
9330159F19Rik	ENSMUSG00000004360	0.0573262	0.591064	0.99819
9330159M07Rik	ENSMUSG00000097177	0.452959	0.116966	0.99819
9330159N22Rik	ENSMUSG00000113695	-0.0499147	0.987356	0.99819
9330160F10Rik	ENSMUSG00000072809	-0.284635	0.403611	0.99819
9330161L09Rik	ENSMUSG00000055271	0.419692	0.375594	0.99819
9330162012Rik	ENSMUSG00000086448	0.163385	0.527122	0.99819
9330162G02Rik	ENSMUSG00000109536	-0.0220523	0.904215	0.99819
9330171B17Rik	ENSMUSG00000039133	0.0762566	0.807979	0.99819
9330175E14Rik	ENSMUSG00000097194	-0.576284	0.637398	0.99819
9330175M20Rik	ENSMUSG00000101799	0.00529666	0.993721	0.999379
9330179D12Rik	ENSMUSG00000097166	0.157717	0.508957	0.99819
9330185C12Rik	ENSMUSG00000097648	0.580378	0.721268	0.99819
9330188P03Rik	ENSMUSG00000115149	0.119344	0.636191	0.99819
9330198I05Rik	ENSMUSG00000104904	-0.646963	0.0907788	0.99819
9330198N18Rik	ENSMUSG00000086405	-0.223423	0.834503	0.99819
9330199G10Rik	ENSMUSG00000114189	0.18451	0.614878	0.99819
9430002A10Rik	ENSMUSG00000062704	1.05176	0.10481	0.99819
9430014N10Rik	ENSMUSG00000116360	-1.04864	0.583893	0.99819
9430015G10Rik	ENSMUSG00000059939	0.0475462	0.716191	0.99819
9430018G01Rik	ENSMUSG00000107709	-0.132473	0.88809	0.99819
9430021M05Rik	ENSMUSG00000054457	-0.0150057	0.929244	0.99819
9430025C20Rik	ENSMUSG00000055216	0.209287	0.760815	0.99819
9430031K09Rik	ENSMUSG00000113341	0.688955	0.601492	0.99819
9430034N14Rik	ENSMUSG00000102964	-0.631015	0.403098	0.99819
9430037G07Rik	ENSMUSG00000097073	-0.0322665	0.927197	0.99819
9430037O13Rik	ENSMUSG00000102246	-1.66011	0.178899	0.99819
9430038I01Rik	ENSMUSG00000040139	0.116019	0.695968	0.99819
9430041J12Rik	ENSMUSG00000086155	0.0852791	0.750603	0.99819
9430053O09Rik	ENSMUSG00000102344	0.826286	0.113888	0.99819
9430060I03Rik	ENSMUSG00000100632	0.0157679	0.987418	0.99819
9430062P05Rik	ENSMUSG00000104263	-0.0499147	0.987356	0.99819
9430064I24Rik	ENSMUSG00000108402	-0.387405	0.687468	0.99819
9430065F17Rik	ENSMUSG00000097360	-0.323445	0.456261	0.99819
9430068D22Rik	ENSMUSG00000115399	0.0462606	0.988028	0.99819
9430069I07Rik	ENSMUSG00000094447	-0.78099	0.728991	0.99819
9430073C21Rik	ENSMUSG00000085479	-0.89042	0.708987	0.99819
9430078K24Rik	ENSMUSG00000112765	-1.01612	0.514259	0.99819
9430081H08Rik	ENSMUSG00000111088	0.00284693	0.996539	0.999578
9430085M18Rik	ENSMUSG00000106164	0.169434	0.58743	0.99819
9430087J23Rik	ENSMUSG00000103522	0.372238	0.763296	0.99819
9430091E24Rik	ENSMUSG00000084808	0.184802	0.391079	0.99819
9430092D12Rik	ENSMUSG00000102205	-0.427773	0.266772	0.99819
9430097D07Rik	ENSMUSG00000075405	-0.717602	0.336818	0.99819
9430099M06Rik	ENSMUSG00000109997	2.36117	0.285853	0.99819
9530003J23Rik	ENSMUSG00000020177	-2.37424	0.444241	0.99819
9530003O04Rik	ENSMUSG00000102267	-0.429594	0.803614	0.99819
9530013L04Rik	ENSMUSG00000107780	2.32088	0.407249	0.99819
9530018F02Rik	ENSMUSG00000112150	-0.0248585	0.955787	0.99819
9530020I12Rik	ENSMUSG00000112041	-1.58175	0.584139	0.99819
9530022L04Rik	ENSMUSG00000102369	-0.290615	0.880675	0.99819
9530026P05Rik	ENSMUSG00000097462	-0.107264	0.684843	0.99819
9530034E10Rik	ENSMUSG00000086554	-1.06816	0.519457	0.99819
9530036M11Rik	ENSMUSG00000087670	-2.21853	0.267166	0.99819
9530036O11Rik	ENSMUSG00000097726	0.00814349	0.986341	0.99819
9530046B11Rik	ENSMUSG00000086047	-0.355277	0.619669	0.99819
9530050K03Rik	ENSMUSG00000112999	1.56898	0.615881	0.99819
9530051G07Rik	ENSMUSG00000085982	-0.115761	0.794095	0.99819
9530052C20Rik	ENSMUSG00000097858	-0.347893	0.746776	0.99819
9530052E02Rik	ENSMUSG00000096938	-0.74103	0.255921	0.99819
9530053A07Rik	ENSMUSG00000078776	-0.950482	0.359154	0.99819
9530056E24Rik	ENSMUSG00000115955	-0.134017	0.869367	0.99819
9530056K15Rik	ENSMUSG00000045345	-0.0314131	0.944956	0.99819
9530059O14Rik	ENSMUSG00000097736	0.0567231	0.843972	0.99819
9530062K07Rik	ENSMUSG00000108030	-0.0736964	0.86281	0.99819
9530068E07Rik	ENSMUSG00000036275	-0.0493781	0.516963	0.99819
9530077C05Rik	ENSMUSG00000036411	0.131833	0.380739	0.99819
9530078K11Rik	ENSMUSG00000109268	-1.10788	0.725037	0.99819
9530080O11Rik	ENSMUSG00000044125	0.362665	0.312167	0.99819
9530082P21Rik	ENSMUSG00000097006	-0.107763	0.708968	0.99819
9530085L11Rik	ENSMUSG00000107742	0.215482	0.499956	0.99819
9530086O07Rik	ENSMUSG00000108076	-0.381096	0.774386	0.99819
9530086P17Rik	ENSMUSG00000115790	-0.674934	0.811279	0.99819
9530097N15Rik	ENSMUSG00000106371	-0.530808	0.866171	0.99819
9630001P10Rik	ENSMUSG00000097825	-0.134067	0.680855	0.99819
9630002D21Rik	ENSMUSG00000114028	0.759994	0.269726	0.99819
9630009A06Rik	ENSMUSG00000115012	-0.419529	0.637937	0.99819
9630010A21Rik	ENSMUSG00000103867	-0.214486	0.734325	0.99819
9630013A20Rik	ENSMUSG00000115529	-0.333044	0.470144	0.99819
9630013D21Rik	ENSMUSG00000059027	-1.08141	0.438747	0.99819
9630013K17Rik	ENSMUSG00000086359	-0.0332478	0.957629	0.99819
9630014M24Rik	ENSMUSG00000118257	0.0739586	0.834445	0.99819
9630015K15Rik	ENSMUSG00000114284	0.171696	0.897602	0.99819
9630028B13Rik	ENSMUSG00000051295	0.000886658	0.99875	0.999578
9630028H03Rik	ENSMUSG00000085631	-1.52243	0.628564	0.99819
9630028I04Rik	ENSMUSG00000117916	0.150432	0.782371	0.99819
9630041A04Rik	ENSMUSG00000057710	-0.365533	0.705582	0.99819
9630050E16Rik	ENSMUSG00000115275	-0.575062	0.474905	0.99819
9830107B12Rik	ENSMUSG00000073386	1.4019	0.655278	0.99819
9830132P13Rik	ENSMUSG00000104763	-0.530808	0.866171	0.99819
9830144P21Rik	ENSMUSG00000087528	0.0107626	0.966281	0.99819
9830166K06Rik	ENSMUSG00000117763	0.172914	0.704754	0.99819
9930004E17Rik	ENSMUSG00000096052	-0.526668	0.374307	0.99819
9930012K11Rik	ENSMUSG00000044551	0.267677	0.379545	0.99819
9930014A18Rik	ENSMUSG00000097493	0.00225882	0.993297	0.999326
9930017N22Rik	ENSMUSG00000115276	0.319122	0.600442	0.99819
9930021J03Rik	ENSMUSG00000046138	0.213951	0.0742718	0.99819
9930022D16Rik	ENSMUSG00000045065	-1.15636	0.579081	0.99819
9930024M15Rik	ENSMUSG00000111131	0.449204	0.620352	0.99819
9930038B18Rik	ENSMUSG00000042976	0.328079	0.844362	0.99819
9930104L06Rik	ENSMUSG00000044730	0.0206259	0.829453	0.99819
9930111J21Rik1	ENSMUSG00000069893	-0.978571	0.0539587	0.99819
9930111J21Rik2	ENSMUSG00000069892	0.0675699	0.837446	0.99819
9930120I10Rik	ENSMUSG00000108120	-0.045296	0.969266	0.99819
a	ENSMUSG00000027596	1.00805	0.748938	0.99819
A030001D20Rik	ENSMUSG00000110357	0.139398	0.386432	0.99819
A030005L19Rik	ENSMUSG00000113880	-0.795503	0.370315	0.99819
A030014E15Rik	ENSMUSG00000113973	-1.10788	0.725037	0.99819
A130006I12Rik	ENSMUSG00000069136	0.691144	0.347595	0.99819
A130010J15Rik	ENSMUSG00000079144	-0.0827846	0.686903	0.99819
A130012E19Rik	ENSMUSG00000112822	-0.856937	0.3472	0.99819
A130014A01Rik	ENSMUSG00000097944	0.340291	0.235187	0.99819
A130030D18Rik	ENSMUSG00000087061	1.65029	0.596998	0.99819
A130048G24Rik	ENSMUSG00000102642	-1.67671	0.441386	0.99819
A130050O07Rik	ENSMUSG00000102277	0.0469867	0.971577	0.99819
A130051J06Rik	ENSMUSG00000097643	-0.578286	0.512729	0.99819
A130071D04Rik	ENSMUSG00000104291	0.874088	0.670913	0.99819
A230001M10Rik	ENSMUSG00000105891	0.0100322	0.958367	0.99819
A230004M16Rik	ENSMUSG00000087306	0.626094	0.281676	0.99819
A230005M16Rik	ENSMUSG00000087612	-0.0925858	0.801081	0.99819
A230006K03Rik	ENSMUSG00000068151	0.028235	0.890244	0.99819
A230009B12Rik	ENSMUSG00000089633	0.333072	0.361677	0.99819
A230020J21Rik	ENSMUSG00000097845	-1.75745	0.2625	0.99819
A230028O05Rik	ENSMUSG00000096960	-0.508726	0.572773	0.99819
A230051N06Rik	ENSMUSG00000117172	0.285737	0.477497	0.99819
A230052G05Rik	ENSMUSG00000020887	-0.269796	0.549748	0.99819
A230056P14Rik	ENSMUSG00000087178	0.0580029	0.607914	0.99819
A230057D06Rik	ENSMUSG00000109394	0.0367057	0.883629	0.99819
A230059L01Rik	ENSMUSG00000087627	0.787977	0.655553	0.99819
A230060F14Rik	ENSMUSG00000097692	0.00433092	0.99374	0.999379
A230065N10Rik	ENSMUSG00000092071	-0.587529	0.771868	0.99819
A230072C01Rik	ENSMUSG00000086877	0.105076	0.5056	0.99819
A230072E10Rik	ENSMUSG00000084771	0.240831	0.507816	0.99819
A230077H06Rik	ENSMUSG00000100600	0.183923	0.386078	0.99819
A230081H15Rik	ENSMUSG00000112367	0.00809782	0.992192	0.999108
A230083G16Rik	ENSMUSG00000055818	-0.209421	0.536905	0.99819
A230083N12Rik	ENSMUSG00000085482	0.400366	0.697416	0.99819
A230085B16Rik	ENSMUSG00000110047	1.37211	0.312676	0.99819
A230087F16Rik	ENSMUSG00000097381	0.573203	0.390788	0.99819
A230103J11Rik	ENSMUSG00000087026	-0.219837	0.336198	0.99819
A230103L15Rik	ENSMUSG00000109122	-0.715262	0.0973991	0.99819
A230103O09Rik	ENSMUSG00000114491	2.77904	0.126456	0.99819
A230107N01Rik	ENSMUSG00000097292	0.0177835	0.96373	0.99819
A230108P19Rik	ENSMUSG00000087125	-0.251573	0.904134	0.99819
A2m	ENSMUSG00000030111	-0.804982	0.171946	0.99819
A2ml1	ENSMUSG00000047228	-0.0261287	0.885698	0.99819
A330008L17Rik	ENSMUSG00000052479	0.212841	0.2973	0.99819
A330009N23Rik	ENSMUSG00000097915	-0.268938	0.314342	0.99819
A330015K06Rik	ENSMUSG00000104093	-0.280882	0.184064	0.99819
A330023F24Rik	ENSMUSG00000096929	0.172716	0.624765	0.99819
A330032B11Rik	ENSMUSG00000097591	-0.828032	0.41992	0.99819
A330032P22Rik	ENSMUSG00000120069	0.130847	0.908185	0.99819
A330033J07Rik	ENSMUSG00000097622	0.055618	0.932894	0.99819
A330035P11Rik	ENSMUSG00000085615	0.73855	0.253886	0.99819
A330040F15Rik	ENSMUSG00000086213	0.16826	0.882974	0.99819
A330041J22Rik	ENSMUSG00000087466	-0.0106918	0.980578	0.99819
A330043C09Rik	ENSMUSG00000086044	1.49143	0.311986	0.99819
A330048O09Rik	ENSMUSG00000097326	-0.177638	0.631404	0.99819
A330049N07Rik	ENSMUSG00000111994	-0.133038	0.737336	0.99819
A330058E17Rik	ENSMUSG00000106735	0.917825	0.431868	0.99819
A330069E16Rik	ENSMUSG00000120340	-0.441791	0.345931	0.99819
A330069K06Rik	ENSMUSG00000103181	-0.0418832	0.963424	0.99819
A330070K13Rik	ENSMUSG00000052014	-0.389191	0.604321	0.99819
A330072L02Rik	ENSMUSG00000117100	0.141115	0.87463	0.99819
A330074H02Rik	ENSMUSG00000102995	-1.00555	0.107045	0.99819
A330074K22Rik	ENSMUSG00000097960	0.012372	0.944306	0.99819
A330076C08Rik	ENSMUSG00000113186	-0.0722219	0.920435	0.99819
A330076H08Rik	ENSMUSG00000109321	-0.0907171	0.750496	0.99819
A330084C13Rik	ENSMUSG00000114210	0.0124624	0.96457	0.99819
A330093E20Rik	ENSMUSG00000098284	-0.153565	0.724466	0.99819
A330094K24Rik	ENSMUSG00000097666	-0.224611	0.563144	0.99819
A330102I10Rik	ENSMUSG00000086363	0.0709576	0.756439	0.99819
A3galt2	ENSMUSG00000028794	0.76554	0.42648	0.99819
A430005L14Rik	ENSMUSG00000047613	-0.125037	0.218277	0.99819
A430010J10Rik	ENSMUSG00000097603	0.330262	0.561405	0.99819
A430018G15Rik	ENSMUSG00000085315	-0.571367	0.720782	0.99819
A430019L02Rik	ENSMUSG00000117429	-2.3661	0.0944554	0.99819
A430027C01Rik	ENSMUSG00000104432	3.42563	0.0124263	0.99819
A430027H14Rik	ENSMUSG00000104507	-0.201552	0.627218	0.99819
A430028G04Rik	ENSMUSG00000112417	0.377949	0.827145	0.99819
A430033K04Rik	ENSMUSG00000056014	0.0854121	0.43373	0.99819
A430034D21Rik	ENSMUSG00000103594	-1.10788	0.725037	0.99819
A430035B10Rik	ENSMUSG00000087305	0.073125	0.692373	0.99819
A430050A11Rik	ENSMUSG00000102372	1.00805	0.748938	0.99819
A430057M04Rik	ENSMUSG00000090564	-0.0336081	0.969858	0.99819
A430072C10Rik	ENSMUSG00000104859	0.150131	0.954247	0.99819
A430073D23Rik	ENSMUSG00000105471	0.110174	0.804392	0.99819
A430073I11Rik	ENSMUSG00000104022	0.527154	0.867084	0.99819
A430078I02Rik	ENSMUSG00000085589	-0.299317	0.721781	0.99819
A430090L17Rik	ENSMUSG00000114213	-1.35284	0.22507	0.99819
A430093F15Rik	ENSMUSG00000067577	-1.89484	0.185874	0.99819
A430102K17Rik	ENSMUSG00000107288	-1.07075	0.681822	0.99819
A430103D13Rik	ENSMUSG00000112096	-0.549105	0.0623132	0.99819
A430105J06Rik	ENSMUSG00000097784	-0.218977	0.805271	0.99819
A430108G06Rik	ENSMUSG00000086851	-0.0491712	0.875272	0.99819
A430110C17Rik	ENSMUSG00000102415	0.0941663	0.920102	0.99819
A430110L20Rik	ENSMUSG00000054135	-0.0807098	0.880374	0.99819
A4galt	ENSMUSG00000047878	-0.235709	0.313725	0.99819
A4gnt	ENSMUSG00000037953	0.828166	0.269201	0.99819
A530001N23Rik	ENSMUSG00000114452	-1.51903	0.495173	0.99819
A530010L16Rik	ENSMUSG00000110682	-0.424501	0.864156	0.99819
A530013C23Rik	ENSMUSG00000006462	0.497699	0.529055	0.99819
A530016L24Rik	ENSMUSG00000043122	-0.335391	0.593897	0.99819
A530017D24Rik	ENSMUSG00000072847	0.27226	0.0196615	0.99819
A530020G20Rik	ENSMUSG00000097124	2.27775	0.323819	0.99819
A530021J07Rik	ENSMUSG00000053528	-1.01529	0.390104	0.99819
A530030E21Rik	ENSMUSG00000105160	1.00833	0.709249	0.99819
A530032D15Rik	ENSMUSG00000089844	0.758204	0.662893	0.99819
A530040E14Rik	ENSMUSG00000072109	-1.62158	0.0915495	0.99819
A530041M06Rik	ENSMUSG00000104973	0.260019	0.649864	0.99819
A530046M15Rik	ENSMUSG00000113338	0.688708	0.69605	0.99819
A530053G22Rik	ENSMUSG00000046764	0.423603	0.294571	0.99819
A530053M12Rik	ENSMUSG00000100247	-1.58165	0.615113	0.99819
A530058N18Rik	ENSMUSG00000087694	-0.0585908	0.812527	0.99819
A530058N18Rik	ENSMUSG00000092201	1.64536	0.559108	0.99819
A530058O07Rik	ENSMUSG00000113290	-0.530811	0.855032	0.99819
A530064D06Rik	ENSMUSG00000043939	-1.10788	0.725037	0.99819
A530064N14Rik	ENSMUSG00000104273	-0.950897	0.354169	0.99819
A530065N20Rik	ENSMUSG00000114531	-1.17108	0.575682	0.99819
A530072M11Rik	ENSMUSG00000085112	0.171485	0.706967	0.99819
A530076I17Rik	ENSMUSG00000086124	1.15167	0.142858	0.99819
A530083I20Rik	ENSMUSG00000097322	0.0553445	0.92949	0.99819
A530083M17Rik	ENSMUSG00000106024	0.476894	0.604299	0.99819
A530088E08Rik	ENSMUSG00000117872	-3.96128	0.0122058	0.99819
A530095I07Rik	ENSMUSG00000051805	-1.70359	0.183009	0.99819
A630001G21Rik	ENSMUSG00000052760	-1.12843	0.0168886	0.99819
A630001O12Rik	ENSMUSG00000110498	-1.98415	0.407059	0.99819
A630014C17Rik	ENSMUSG00000086395	1.46879	0.351679	0.99819
A630019I02Rik	ENSMUSG00000114968	1.24096	0.358159	0.99819
A630023P12Rik	ENSMUSG00000048215	-0.162835	0.695439	0.99819
A630031M04Rik	ENSMUSG00000087470	-0.359384	0.467556	0.99819
A630036G19Rik	ENSMUSG00000116809	-0.438542	0.610569	0.99819
A630050E04Rik	ENSMUSG00000085387	-1.10788	0.725037	0.99819
A630052C17Rik	ENSMUSG00000086725	0.0534976	0.815781	0.99819
A630066F11Rik	ENSMUSG00000120335	-0.230069	0.548465	0.99819
A630072L19Rik	ENSMUSG00000097160	-0.680104	0.562179	0.99819
A630072M18Rik	ENSMUSG00000101013	0.173206	0.764101	0.99819
A630081D01Rik	ENSMUSG00000102721	-0.084558	0.94759	0.99819
A630089N07Rik	ENSMUSG00000116673	-0.602136	0.0963065	0.99819
A630095N17Rik	ENSMUSG00000096094	0.0284288	0.973808	0.99819
A730009L09Rik	ENSMUSG00000110358	0.00789346	0.987138	0.99819
A730011C13Rik	ENSMUSG00000084846	0.208502	0.696799	0.99819
A730013G03Rik	ENSMUSG00000047384	1.13578	0.0845116	0.99819
A730017L22Rik	ENSMUSG00000085566	-0.0281656	0.840572	0.99819
A730018C14Rik	ENSMUSG00000047828	-0.290248	0.74723	0.99819
A730020E08Rik	ENSMUSG00000097924	-0.0263527	0.905278	0.99819
A730020M07Rik	ENSMUSG00000044522	-0.62213	0.18826	0.99819
A730032A03Rik	ENSMUSG00000085649	1.00805	0.748938	0.99819
A730035I17Rik	ENSMUSG00000045238	0.136792	0.803503	0.99819
A730036I17Rik	ENSMUSG00000056738	0.427647	0.426634	0.99819
A730043L09Rik	ENSMUSG00000111232	-1.19698	0.270268	0.99819
A730046J19Rik	ENSMUSG00000085139	0.57746	0.268947	0.99819
A730049H05Rik	ENSMUSG00000048636	2.42984	0.255665	0.99819
A730056A06Rik	ENSMUSG00000097756	0.281414	0.324295	0.99819
A730060N03Rik	ENSMUSG00000092375	0.113449	0.581176	0.99819
A730061H03Rik	ENSMUSG00000053588	-0.492624	0.616628	0.99819
A730062M13Rik	ENSMUSG00000102971	1.69534	0.499436	0.99819
A730063M14Rik	ENSMUSG00000112639	-0.332239	0.370471	0.99819
A730065G17Rik	ENSMUSG00000111117	0.499415	0.696556	0.99819
A730071L15Rik	ENSMUSG00000096923	-1.96592	0.338051	0.99819
A730081D07Rik	ENSMUSG00000086693	0.193711	0.581278	0.99819
A730085K08Rik	ENSMUSG00000093598	0.0154149	0.981289	0.99819
A730089K16Rik	ENSMUSG00000103529	-0.0855936	0.897353	0.99819
A730090N16Rik	ENSMUSG00000090120	-0.049969	0.956629	0.99819
A730091E23Rik	ENSMUSG00000113965	0.231692	0.720096	0.99819
A730094K22Rik	ENSMUSG00000102406	1.03908	0.459414	0.99819
A730098A19Rik	ENSMUSG00000100812	1.05007	0.0929554	0.99819
A830005F24Rik	ENSMUSG00000053181	-0.146557	0.739828	0.99819
A830008E24Rik	ENSMUSG00000100627	-0.508606	0.223474	0.99819
A830009L08Rik	ENSMUSG00000097182	0.168939	0.501682	0.99819
A830011K09Rik	ENSMUSG00000089957	0.682361	0.0131549	0.99819
A830012C17Rik	ENSMUSG00000085996	2.35348	0.153558	0.99819
A830018L16Rik	ENSMUSG00000057715	0.142816	0.118948	0.99819
A830019L24Rik	ENSMUSG00000105923	0.0598127	0.882841	0.99819
A830019P07Rik	ENSMUSG00000094707	0.113165	0.727967	0.99819
A830021F12Rik	ENSMUSG00000117645	0.751702	0.563647	0.99819
A830029E22Rik	ENSMUSG00000103695	-0.556527	0.398462	0.99819
A830031A19Rik	ENSMUSG00000055010	0.13173	0.775261	0.99819
A830035A12Rik	ENSMUSG00000059706	-0.800858	0.621091	0.99819
A830035O19Rik	ENSMUSG00000111329	0.00984502	0.983854	0.99819
A830036E02Rik	ENSMUSG00000084890	0.132214	0.409251	0.99819
A830052D11Rik	ENSMUSG00000097413	-0.134183	0.704608	0.99819
A830073O21Rik	ENSMUSG00000091890	-0.0411526	0.861401	0.99819
A830082K12Rik	ENSMUSG00000087143	0.174201	0.104485	0.99819
A830082N09Rik	ENSMUSG00000112280	0.0886157	0.394631	0.99819
A830092H15Rik	ENSMUSG00000074664	0.476391	0.233008	0.99819
A930001A20Rik	ENSMUSG00000098008	0.424062	0.650019	0.99819
A930001C03Rik	ENSMUSG00000087132	-0.512701	0.560412	0.99819
A930001M01Rik	ENSMUSG00000115918	0.104382	0.920269	0.99819
A930002C04Rik	ENSMUSG00000114961	-0.300243	0.510993	0.99819
A930002H24Rik	ENSMUSG00000045506	-0.446947	0.735119	0.99819
A930003A15Rik	ENSMUSG00000075330	-0.816216	0.182949	0.99819
A930003O13Rik	ENSMUSG00000105076	-0.0647771	0.886205	0.99819
A930004D18Rik	ENSMUSG00000054057	0.193519	0.450192	0.99819
A930004J17Rik	ENSMUSG00000102602	0.131366	0.75415	0.99819
A930005G22Rik	ENSMUSG00000106887	-0.431588	0.593083	0.99819
A930005H10Rik	ENSMUSG00000054426	-0.257297	0.229484	0.99819
A930005N03Rik	ENSMUSG00000103001	-3.33853	0.035494	0.99819
A930006K02Rik	ENSMUSG00000084866	-0.0478136	0.959685	0.99819
A930006L05Rik	ENSMUSG00000102097	-0.494089	0.601444	0.99819
A930007A09Rik	ENSMUSG00000118559	0.32364	0.279512	0.99819
A930007I19Rik	ENSMUSG00000097855	-0.506237	0.0804176	0.99819
A930009A15Rik	ENSMUSG00000092210	-0.501529	0.41478	0.99819
A930012L18Rik	ENSMUSG00000097610	0.333065	0.351528	0.99819
A930012O16Rik	ENSMUSG00000054181	-0.123362	0.857589	0.99819
A930014D07Rik	ENSMUSG00000114414	1.00805	0.748938	0.99819
A930014E01Rik	ENSMUSG00000104092	-1.38903	0.414904	0.99819
A930015D03Rik	ENSMUSG00000092368	-0.0804381	0.675917	0.99819
A930015P04Rik	ENSMUSG00000114526	-0.564152	0.726884	0.99819
A930016O22Rik	ENSMUSG00000040705	-0.0184425	0.96461	0.99819
A930017K11Rik	ENSMUSG00000025727	0.558392	0.146476	0.99819
A930017M01Rik	ENSMUSG00000060530	0.119828	0.345647	0.99819
A930018P22Rik	ENSMUSG00000032671	-0.408903	0.825898	0.99819
A930019D19Rik	ENSMUSG00000085958	0.44961	0.728941	0.99819
A930023M06Rik	ENSMUSG00000113575	-0.529167	0.763066	0.99819
A930024E05Rik	ENSMUSG00000056735	0.295128	0.323049	0.99819
A930027P06Rik	ENSMUSG00000113688	-0.00944666	0.988004	0.99819
A930028N01Rik	ENSMUSG00000114796	-0.948974	0.262531	0.99819
A930028O11Rik	ENSMUSG00000105226	-0.0613734	0.956497	0.99819
A930029G22Rik	ENSMUSG00000096988	-0.030554	0.95601	0.99819
A930030B08Rik	ENSMUSG00000108985	-0.210032	0.81847	0.99819
A930031H19Rik	ENSMUSG00000086262	-2.78807	0.267438	0.99819
A930032L01Rik	ENSMUSG00000102282	-0.0663067	0.938924	0.99819
A930033H14Rik	ENSMUSG00000090622	0.128574	0.700666	0.99819
A930033M14Rik	ENSMUSG00000111665	-1.17662	0.540551	0.99819
A930035D04Rik	ENSMUSG00000052241	0.421881	0.311724	0.99819
A930036I15Rik	ENSMUSG00000105469	-0.758138	0.275434	0.99819
A930037H05Rik	ENSMUSG00000109408	-0.142349	0.536593	0.99819
A930038B10Rik	ENSMUSG00000097310	-1.10788	0.725037	0.99819
A930040O22Rik	ENSMUSG00000113102	0.586658	0.459605	0.99819
A930041C12Rik	ENSMUSG00000085900	-0.82968	0.601307	0.99819
A930104D05Rik	ENSMUSG00000045339	2.14886	0.486867	0.99819
AA386476	ENSMUSG00000074357	0.422977	0.383189	0.99819
AA387200	ENSMUSG00000085946	0.957799	0.271442	0.99819
AA387883	ENSMUSG00000117896	-0.15563	0.523361	0.99819
AA388235	ENSMUSG00000118084	-0.380068	0.17031	0.99819
AA413626	ENSMUSG00000084381	-1.01179	0.517836	0.99819
AA414768	ENSMUSG00000083307	0.0630163	0.639206	0.99819
AA414992	ENSMUSG00000113342	0.532978	0.111369	0.99819
AA465934	ENSMUSG00000093483	-0.45487	0.502008	0.99819
AA467197	ENSMUSG00000033213	-0.789003	0.272005	0.99819
AA474408	ENSMUSG00000073867	0.531602	0.0974672	0.99819
AA536875	ENSMUSG00000115016	-1.51497	0.496455	0.99819
AA543401	ENSMUSG00000092125	-0.279474	0.898438	0.99819
AA914427	ENSMUSG00000103149	0.421961	0.525089	0.99819
AA986860	ENSMUSG00000042510	-0.28271	0.22994	0.99819
Aaas	ENSMUSG00000036678	0.111606	0.450018	0.99819
Aacs	ENSMUSG00000029482	0.1619	0.0777834	0.99819
Aadac	ENSMUSG00000027761	-1.64406	0.601046	0.99819
Aadacl4fm1	ENSMUSG00000028593	-3.67608	0.0905132	0.99819
AAdacl4fm3	ENSMUSG00000041735	0.479212	0.821935	0.99819
Aadat	ENSMUSG00000057228	-1.04003	0.29128	0.99819
Aagab	ENSMUSG00000037257	0.00962481	0.914442	0.99819
Aak1	ENSMUSG00000057230	0.112011	0.198551	0.99819
Aamdc	ENSMUSG00000035642	-0.0180156	0.87967	0.99819
Aamp	ENSMUSG00000006299	-0.114335	0.276785	0.99819
Aanat	ENSMUSG00000020804	0.254269	0.799713	0.99819
Aar2	ENSMUSG00000027628	0.0494567	0.510149	0.99819
Aard	ENSMUSG00000068522	-0.316379	0.300977	0.99819
Aars	ENSMUSG00000031960	-0.025357	0.718889	0.99819
Aars2	ENSMUSG00000023938	-0.054783	0.613687	0.99819
Aarsd1	ENSMUSG00000075528	-0.112865	0.830939	0.99819
Aasdh	ENSMUSG00000055923	0.0161192	0.917199	0.99819
Aasdhppt	ENSMUSG00000025894	0.110942	0.183988	0.99819
Aass	ENSMUSG00000029695	-0.138421	0.514861	0.99819
Aatf	ENSMUSG00000018697	-0.0586007	0.609377	0.99819
Aatk	ENSMUSG00000025375	0.0159652	0.806246	0.99819
AB041806	ENSMUSG00000046109	0.319272	0.372492	0.99819
AB124611	ENSMUSG00000057191	-1.03647	0.088948	0.99819
Abat	ENSMUSG00000057880	-0.104732	0.299231	0.99819
Abca1	ENSMUSG00000015243	-0.297554	0.0127087	0.99819
Abca12	ENSMUSG00000050296	0.307568	0.677286	0.99819
Abca13	ENSMUSG00000004668	-0.602586	0.468767	0.99819
Abca15	ENSMUSG00000054746	-0.650165	0.72626	0.99819
Abca17	ENSMUSG00000035435	-0.28166	0.609938	0.99819
Abca2	ENSMUSG00000026944	0.0458993	0.570902	0.99819
Abca3	ENSMUSG00000024130	0.00342286	0.962137	0.99819
Abca4	ENSMUSG00000028125	-0.280028	0.276678	0.99819
Abca5	ENSMUSG00000018800	0.197219	0.0916637	0.99819
Abca6	ENSMUSG00000044749	0.0262838	0.905204	0.99819
Abca7	ENSMUSG00000035722	-0.0201249	0.899679	0.99819
Abca8a	ENSMUSG00000041828	-0.00857682	0.949617	0.99819
Abca8b	ENSMUSG00000020620	0.0286151	0.827169	0.99819
Abca9	ENSMUSG00000041797	-0.346992	0.0137871	0.99819
Abcb10	ENSMUSG00000031974	0.055821	0.537459	0.99819
Abcb11	ENSMUSG00000027048	-0.481898	0.816209	0.99819
Abcb1a	ENSMUSG00000040584	-0.119139	0.394697	0.99819
Abcb1b	ENSMUSG00000028970	-0.0228731	0.913532	0.99819
Abcb4	ENSMUSG00000042476	-0.135739	0.429881	0.99819
Abcb6	ENSMUSG00000026198	0.275197	0.530718	0.99819
Abcb7	ENSMUSG00000031333	0.0878582	0.372067	0.99819
Abcb8	ENSMUSG00000028973	0.0129637	0.863721	0.99819
Abcb9	ENSMUSG00000029408	-0.0372228	0.641305	0.99819
Abcc1	ENSMUSG00000023088	0.111349	0.317621	0.99819
Abcc10	ENSMUSG00000032842	0.0357935	0.835241	0.99819
Abcc12	ENSMUSG00000036872	0.222978	0.558819	0.99819
Abcc2	ENSMUSG00000025194	-0.297275	0.737902	0.99819
Abcc3	ENSMUSG00000020865	-0.241184	0.241695	0.99819
Abcc4	ENSMUSG00000032849	-0.0666605	0.638004	0.99819
Abcc5	ENSMUSG00000022822	0.100705	0.403812	0.99819
Abcc6	ENSMUSG00000030834	-0.400502	0.529589	0.99819
Abcc8	ENSMUSG00000040136	0.0472648	0.749473	0.99819
Abcc9	ENSMUSG00000030249	0.148047	0.379153	0.99819
Abcd1	ENSMUSG00000031378	-0.15302	0.260421	0.99819
Abcd2	ENSMUSG00000055782	0.210672	0.0464115	0.99819
Abcd3	ENSMUSG00000028127	0.0476008	0.684238	0.99819
Abcd4	ENSMUSG00000021240	-0.0250458	0.883672	0.99819
Abce1	ENSMUSG00000058355	0.197984	0.0108211	0.99819
Abcf1	ENSMUSG00000038762	0.0522453	0.371601	0.99819
Abcf2	ENSMUSG00000028953	0.0605047	0.30766	0.99819
Abcf3	ENSMUSG00000003234	0.00139527	0.983714	0.99819
Abcg1	ENSMUSG00000024030	-0.0222974	0.733427	0.99819
Abcg2	ENSMUSG00000029802	0.0993733	0.512453	0.99819
Abcg3	ENSMUSG00000029299	-0.69616	0.233018	0.99819
Abcg4	ENSMUSG00000032131	-0.0356623	0.653698	0.99819
Abcg5	ENSMUSG00000040505	0.923709	0.675571	0.99819
Abcg8	ENSMUSG00000024254	0.139707	0.95346	0.99819
Abhd1	ENSMUSG00000006638	-1.29873	0.082376	0.99819
Abhd10	ENSMUSG00000033157	0.13854	0.229148	0.99819
Abhd11	ENSMUSG00000040532	-0.152797	0.170796	0.99819
Abhd11os	ENSMUSG00000085042	-0.347595	0.244478	0.99819
Abhd12	ENSMUSG00000032046	-0.0388996	0.600288	0.99819
Abhd12b	ENSMUSG00000090121	0.223988	0.81531	0.99819
Abhd13	ENSMUSG00000040396	0.0445362	0.638703	0.99819
Abhd14a	ENSMUSG00000042210	-0.0853432	0.496774	0.99819
Abhd14b	ENSMUSG00000042073	-0.195671	0.251689	0.99819
Abhd15	ENSMUSG00000000686	-0.304878	0.382821	0.99819
Abhd16a	ENSMUSG00000007036	-0.0442701	0.588754	0.99819
Abhd16b	ENSMUSG00000055882	-2.31928	0.204581	0.99819
Abhd17a	ENSMUSG00000003346	-0.112195	0.183703	0.99819
Abhd17b	ENSMUSG00000047368	0.102069	0.194985	0.99819
Abhd17c	ENSMUSG00000038459	-0.0158352	0.868046	0.99819
Abhd18	ENSMUSG00000037818	0.171742	0.230963	0.99819
Abhd2	ENSMUSG00000039202	-0.00314166	0.955619	0.99819
Abhd3	ENSMUSG00000002475	0.0236047	0.814454	0.99819
Abhd4	ENSMUSG00000040997	-0.211957	0.177761	0.99819
Abhd5	ENSMUSG00000032540	-0.0472198	0.672527	0.99819
Abhd6	ENSMUSG00000025277	0.0694819	0.382481	0.99819
Abhd8	ENSMUSG00000007950	-0.0862642	0.320889	0.99819
Abi1	ENSMUSG00000058835	0.0295107	0.71828	0.99819
Abi2	ENSMUSG00000026782	0.121429	0.1839	0.99819
Abi3	ENSMUSG00000018381	-0.331746	0.312647	0.99819
Abi3bp	ENSMUSG00000035258	-0.392346	0.0674036	0.99819
Abitram	ENSMUSG00000038827	-0.00842576	0.93734	0.99819
Abl1	ENSMUSG00000026842	-0.0500075	0.549108	0.99819
Abl2	ENSMUSG00000026596	-0.0618242	0.603517	0.99819
Ablim1	ENSMUSG00000025085	0.0266936	0.722979	0.99819
Ablim2	ENSMUSG00000029095	0.0163737	0.842373	0.99819
Ablim3	ENSMUSG00000032735	-0.246743	0.120524	0.99819
Abo	ENSMUSG00000015787	-0.0499147	0.987356	0.99819
Abr	ENSMUSG00000017631	0.027361	0.686989	0.99819
Abra	ENSMUSG00000042895	-0.190088	0.751422	0.99819
Abracl	ENSMUSG00000078453	0.0190225	0.913929	0.99819
Abraxas1	ENSMUSG00000035234	0.19746	0.378084	0.99819
Abraxas2	ENSMUSG00000030965	0.15632	0.13899	0.99819
Abt1	ENSMUSG00000036376	-0.00981146	0.931382	0.99819
Abtb1	ENSMUSG00000030083	-0.0726122	0.345826	0.99819
Abtb2	ENSMUSG00000032724	0.018549	0.864716	0.99819
Acaa1a	ENSMUSG00000036138	0.0197844	0.825367	0.99819
Acaa1b	ENSMUSG00000010651	0.464422	0.324537	0.99819
Acaa2	ENSMUSG00000036880	-0.189931	0.235894	0.99819
Acaca	ENSMUSG00000020532	0.00750795	0.922732	0.99819
Acacb	ENSMUSG00000042010	-0.333481	0.161763	0.99819
Acad10	ENSMUSG00000029456	-0.262417	0.283193	0.99819
Acad11	ENSMUSG00000090150	-0.041759	0.73066	0.99819
Acad12	ENSMUSG00000042647	-0.28606	0.312165	0.99819
Acad8	ENSMUSG00000031969	0.0244575	0.832426	0.99819
Acad9	ENSMUSG00000027710	-0.0149177	0.846077	0.99819
Acadl	ENSMUSG00000026003	-0.114502	0.392753	0.99819
Acadm	ENSMUSG00000062908	-0.13041	0.119613	0.99819
Acads	ENSMUSG00000029545	-0.165968	0.417235	0.99819
[truncated: 30,417 more rows]
